# Supplementary material for: Differential Expression and Functional Analysis of CircRNA in the Ovaries of Low and High Fecundity Hanper Sheep
Source: Animals (Basel). 2021 Jun 23;11(7):1863. doi: 10.3390/ani11071863 (PMC8300399; doi:10.3390/ani11071863)
Supplement: Supplementary file 1 [file animals-11-01863-s001.zip › Supplementary Table S1.xlsx]

## Sheet: Sheet1
Supplementary Table S1 Identified circRNA
circRNA_ID	gene_ID	gene_Name
novel_circ_0008258	101110846	USP3
novel_circ_0008301	101115463	MYO1E
novel_circ_0008504	101122697	ARID4A
novel_circ_0005684	101112807	VPS50
novel_circ_0007262	101119564	AP1AR
novel_circ_0007607	101113593	DCUN1D4
novel_circ_0006529	443549	DNMT1
novel_circ_0015577	101103193	PICALM
novel_circ_0015720	101119521	CUTC
novel_circ_0014047	101107633	ARHGAP10
novel_circ_0014060	101107633	ARHGAP10
novel_circ_0011263	101105515	MARK1
novel_circ_0011177	101117261	CEP112
novel_circ_0014241	101101924	UBE2Q2
novel_circ_0014242	101101924	UBE2Q2
novel_circ_0011943	101107883	PRPF18
novel_circ_0011983	101109726	MINDY3
novel_circ_0011986	101109726	MINDY3
novel_circ_0012203	101121957	CSNK2A1
novel_circ_0000691	101119355	LRCH3
novel_circ_0001406	101116444	TTC3
novel_circ_0001640	101117976	SRSF11
novel_circ_0003415	101102619	UBAP2
novel_circ_0003714	101121148	ZDHHC21
novel_circ_0010204	101123387	VWA8
novel_circ_0010481	101117089	ZDHHC20
novel_circ_0010615	101113507	TPP2
novel_circ_0007911	101109361	SERINC5
novel_circ_0008154	101119052	TTBK2
novel_circ_0008279	101112983	VPS13C
novel_circ_0008466	101119479	KTN1
novel_circ_0008545	101105333	SLC38A6
novel_circ_0008634	101102650	MED6
novel_circ_0005653	101110323	UBN2
novel_circ_0005719	100302069	RHEB
novel_circ_0005884	101118182	SNX13
novel_circ_0005896	101118182	SNX13
novel_circ_0005953	101111877	DMTF1
novel_circ_0006109	101113058	DOCK4
novel_circ_0006244	101113323	TNS3
novel_circ_0006438	101101887	NUP205
novel_circ_0009036	105609600	-
novel_circ_0009038	101110067	REV3L
novel_circ_0009164	101110601	UBE2J1
novel_circ_0009416	101122364	PPIL4
novel_circ_0004023	101103311	PAWR
novel_circ_0004042	101103801	ACSS3
novel_circ_0004646	101114856	DNAI7
novel_circ_0004647	101114856	DNAI7
novel_circ_0004940	101103795	PUM2
novel_circ_0004964	101105229	ATAD2B
novel_circ_0005037	101105642	TIA1
novel_circ_0005047	101115868	GMCL1
novel_circ_0005224	101110929	KIAA1841
novel_circ_0005332	101107682	FBXO11
novel_circ_0005497	101102219	LTBP1
novel_circ_0009726	101120170	MTFR1
novel_circ_0010034	101110069	DPY19L4
novel_circ_0010075	101113767	SLC26A7
novel_circ_0010077	101113767	SLC26A7
novel_circ_0007414	101102902	ADGRA3
novel_circ_0007606	101113593	DCUN1D4
novel_circ_0007699	101115278	UBA6
novel_circ_0017033	101111603	MICU3
novel_circ_0006619	101123298	FNIP1
novel_circ_0006620	101123298	FNIP1
novel_circ_0006749	101109798	PALM
novel_circ_0016929	101116957	B3GALNT2
novel_circ_0016964	101116797	MTR
novel_circ_0016033	101118838	OSBPL1A
novel_circ_0016286	101115500	ATP8B1
novel_circ_0015410	101117460	CCDC15
novel_circ_0015581	101103193	PICALM
novel_circ_0015591	101103193	PICALM
novel_circ_0013563	101107633	ARHGAP10
novel_circ_0013859	101120863	ZCCHC8
novel_circ_0014058	101107633	ARHGAP10
novel_circ_0011274	101106862	AIDA
novel_circ_0011275	101106862	AIDA
novel_circ_0011477	101114630	RERE
novel_circ_0015037	100217411	MAPK14
novel_circ_0010882	101115472	UTP18
novel_circ_0011175	101117261	CEP112
novel_circ_0013123	101120778	NUP160
novel_circ_0014603	101109394	GOLGA4
novel_circ_0014623	101117282	WDR48
novel_circ_0014879	101122469	RBM5
novel_circ_0013351	101105528	RICTOR
novel_circ_0013444	101102178	MYO10
novel_circ_0014352	101120113	RALGAPA1
novel_circ_0014353	101120113	RALGAPA1
novel_circ_0012025	101114797	ARHGAP12
novel_circ_0012115	101107038	TASOR2
novel_circ_0012135	101112998	ZMYND11
novel_circ_0000104	101110805	NUF2
novel_circ_0000268	101116878	USP25
novel_circ_0000298	101121049	PPT1
novel_circ_0000629	101116000	ERI3
novel_circ_0000739	101102615	ACAP2
novel_circ_0000742	101102615	ACAP2
novel_circ_0001213	101114583	RYK
novel_circ_0001292	101121651	ATP2C1
novel_circ_0001293	101121651	ATP2C1
novel_circ_0001396	101115929	MORC3
novel_circ_0001402	101116444	TTC3
novel_circ_0001719	101108785	PRKACB
novel_circ_0001788	101123510	HFM1
novel_circ_0001936	1.01102e+125	#N/A
novel_circ_0012394	101110353	PHKB
novel_circ_0012564	101107128	ZNF568
novel_circ_0002187	101114757	NEK1
novel_circ_0002613	101116803	FMNL2
novel_circ_0003138	100271658	EYA3
novel_circ_0003205	101104383	OTUD3
novel_circ_0003267	101110906	CDC14B
novel_circ_0003332	101115255	NAA35
novel_circ_0003336	101115757	AGTPBP1
novel_circ_0003830	105608356	LOC105608356
novel_circ_0003857	101110029	IFT74
novel_circ_0010224	101108320	DGKH
novel_circ_0010232	101108581	AKAP11
novel_circ_0010258	101103330	COG3
novel_circ_0010280	1.01102e+17	#N/A
novel_circ_0010298	101104506	TDRD3
novel_circ_0010339	101121103	NEK3
novel_circ_0010362	101104834	EXOSC8
novel_circ_0010477	101117089	ZDHHC20
novel_circ_0010482	101117089	ZDHHC20
novel_circ_0007909	101109361	SERINC5
novel_circ_0007912	101109361	SERINC5
novel_circ_0007913	101109361	SERINC5
novel_circ_0007923	101109883	ERO1A
novel_circ_0007931	101117420	SPG21
novel_circ_0007979	101122032	EPB41L4A
novel_circ_0007994	101104493	PIAS1
novel_circ_0008021	101108657	MYO9A
novel_circ_0008041	101108657	MYO9A
novel_circ_0008177	101119826	TMEM62
novel_circ_0008214	101121015	L2HGDH
novel_circ_0008257	101110846	USP3
novel_circ_0008390	101105079	DMXL2
novel_circ_0008401	101108055	SPPL2A
novel_circ_0008635	101102650	MED6
novel_circ_0008644	101103403	PCNX1
novel_circ_0008661	100037685	AGGF1
novel_circ_0008765	101112650	AP3B1
novel_circ_0008775	101108054	SCAMP1
novel_circ_0008814	101119906	TDP1
novel_circ_0008852	101115969	LOC101115969
novel_circ_0005683	101112807	VPS50
novel_circ_0005770	101117926	LMBR1
novel_circ_0005859	101102720	DGKB
novel_circ_0006044	101122186	SRPK2
novel_circ_0006132	101116822	SEPTIN7
novel_circ_0006266	101121005	SUGCT
novel_circ_0006308	101103973	LOC101103973
novel_circ_0006370	106991099	LOC106991099
novel_circ_0006379	101119131	MKLN1
novel_circ_0009106	101121941	HACE1
novel_circ_0009120	101121941	HACE1
novel_circ_0009175	101111376	RNGTT
novel_circ_0009419	101104248	GINM1
novel_circ_0009467	101108316	SCAF8
novel_circ_0003889	101107082	MRPL30
novel_circ_0003947	101118520	TMEM87B
novel_circ_0004063	101106758	TMTC2
novel_circ_0004133	101116817	FGD6
novel_circ_0004209	101112717	SCAF11
novel_circ_0004212	101112969	ARID2
novel_circ_0004406	101104223	UHRF1BP1L
novel_circ_0004408	101104475	ACTR6
novel_circ_0004432	101106248	ANO4
novel_circ_0004437	101106248	ANO4
novel_circ_0004688	101121336	AEBP2
novel_circ_0004928	101123020	SMC6
novel_circ_0005082	101119632	DDX31
novel_circ_0005101	101115354	VPS54
novel_circ_0005209	101117834	GCFC2
novel_circ_0005210	101117834	GCFC2
novel_circ_0005239	101115265	FNBP1
novel_circ_0005266	101120906	PNPT1
novel_circ_0005388	101114689	THADA
novel_circ_0005440	101119968	RMDN2
novel_circ_0005441	101119968	RMDN2
novel_circ_0005443	101119968	RMDN2
novel_circ_0005480	101102219	LTBP1
novel_circ_0005502	101102219	LTBP1
novel_circ_0005549	101104819	SPAST
novel_circ_0005576	101111176	EXOC6B
novel_circ_0009677	101108058	FAM135A
novel_circ_0009741	101102495	CSPP1
novel_circ_0009742	1.01102e+44	#N/A
novel_circ_0009824	101107105	STAU2
novel_circ_0009861	101118881	EIF3E
novel_circ_0009930	101105337	RGS22
novel_circ_0010036	101110069	DPY19L4
novel_circ_0010040	101110069	DPY19L4
novel_circ_0010042	101110342	VIRMA
novel_circ_0007223	100216476	HTT
novel_circ_0007310	101108228	NFKB1
novel_circ_0007329	101107601	NAF1
novel_circ_0007404	101102902	ADGRA3
novel_circ_0007412	101102902	ADGRA3
novel_circ_0007413	101102902	ADGRA3
novel_circ_0007438	101108310	TBC1D19
novel_circ_0007598	101102983	FRYL
novel_circ_0007621	101115126	FIP1L1
novel_circ_0007809	101111634	MRPL1
novel_circ_0007830	101113070	ANTXR2
novel_circ_0007854	101115125	TMEM150C
novel_circ_0017029	101101837	#N/A
novel_circ_0017035	101111603	MICU3
novel_circ_0017064	101105052	RBPMS
novel_circ_0017113	101114241	TACC1
novel_circ_0017124	101115001	ADAM9
novel_circ_0017181	101102782	PSD3
novel_circ_0017226	101107160	WDR17
novel_circ_0006602	101122522	KIF3A
novel_circ_0006608	101123035	RAD50
novel_circ_0006648	101105242	SLC12A2
novel_circ_0006649	101105242	SLC12A2
novel_circ_0006650	101105242	SLC12A2
novel_circ_0006655	101105909	PRRC1
novel_circ_0006799	101109612	CDC23
novel_circ_0007055	101109613	SPATA9
novel_circ_0007093	101122596	ADGRE5
novel_circ_0016713	101123089	JMJD1C
novel_circ_0016715	101122325	REEP3
novel_circ_0016728	101103532	HERC4
novel_circ_0016729	101103532	HERC4
novel_circ_0016906	101115427	MAP3K21
novel_circ_0016922	101116701	ARID4B
novel_circ_0016951	101117988	ERO1B
novel_circ_0016407	101114409	MYH11
novel_circ_0016458	101117211	PDPK1
novel_circ_0016462	101116625	USP31
novel_circ_0016047	101118838	OSBPL1A
novel_circ_0016049	101118838	OSBPL1A
novel_circ_0016175	101103204	RAB12
novel_circ_0016299	101123432	ZNF532
novel_circ_0016352	101108356	ATP9B
novel_circ_0016358	101108356	ATP9B
novel_circ_0015326	101105956	CCDC90B
novel_circ_0015579	101103193	PICALM
novel_circ_0015677	101106221	TBC1D12
novel_circ_0015849	101122650	INPP5F
novel_circ_0013661	100820755	SLC7A11
novel_circ_0013829	101121550	ATP6V0A2
novel_circ_0013862	101120863	ZCCHC8
novel_circ_0013948	101116258	MAPKAPK5
novel_circ_0014057	101107633	ARHGAP10
novel_circ_0014075	101107633	ARHGAP10
novel_circ_0011260	101122877	IARS2
novel_circ_0011277	101106862	AIDA
novel_circ_0011300	101111112	NUCKS1
novel_circ_0011417	101108241	SUCO
novel_circ_0011430	101108241	SUCO
novel_circ_0011572	106990105	COP1
novel_circ_0011600	101119920	RALGPS2
novel_circ_0011756	101107457	DENND1B
novel_circ_0015086	101119082	SUPT3H
novel_circ_0015141	101106290	RAB23
novel_circ_0010648	1.01102e+17	#N/A
novel_circ_0010855	101104413	MYOCD
novel_circ_0010886	101123644	MBTD1
novel_circ_0010982	101122708	TLK2
novel_circ_0011037	101118709	STXBP4
novel_circ_0011143	101117261	CEP112
novel_circ_0011155	101117261	CEP112
novel_circ_0011202	101106090	RAD51C
novel_circ_0011203	1.01102e+26	#N/A
novel_circ_0012696	101104337	ELMOD1
novel_circ_0012848	101118556	RRAS2
novel_circ_0012925	101108250	RIC3
novel_circ_0012987	101103262	RAB6A
novel_circ_0013107	101117963	AMBRA1
novel_circ_0014602	101109394	GOLGA4
novel_circ_0014675	100302317	ARL8B
novel_circ_0014724	1.01102e+35	#N/A
novel_circ_0014762	100147801	SLC25A26
novel_circ_0014880	101122469	RBM5
novel_circ_0015029	101106631	CLASP2
novel_circ_0013191	101123325	ERBIN
novel_circ_0013306	101104527	RANBP17
novel_circ_0013483	101106461	TENT4A
novel_circ_0013517	101112674	ARHGEF28
novel_circ_0013534	101112674	ARHGEF28
novel_circ_0014133	101114391	UBE3A
novel_circ_0014173	101108862	SEC11A
novel_circ_0014312	101102517	STRN3
novel_circ_0014385	101102181	MIA2
novel_circ_0014493	101122310	VRK1
novel_circ_0014494	101122310	VRK1
novel_circ_0014497	101122310	VRK1
novel_circ_0014507	101122556	SETD3
novel_circ_0014556	101105030	MARK3
novel_circ_0011891	101106864	PLCB4
novel_circ_0011942	101107883	PRPF18
novel_circ_0011950	101108937	DCLRE1C
novel_circ_0011995	101110692	TRDMT1
novel_circ_0012204	101121957	CSNK2A1
novel_circ_0012220	101118041	ITCH
novel_circ_0012233	101116076	LOC101116076
novel_circ_0012316	101120005	CSE1L
novel_circ_0000013	101118328	SNX27
novel_circ_0000162	443363	IFNAR2
novel_circ_0000217	101118411	JAM2
novel_circ_0000240	1.01102e+125	#N/A
novel_circ_0000329	101103519	SCMH1
novel_circ_0000481	101115924	CIP2A
novel_circ_0000500	101116191	DZIP3
novel_circ_0000628	101116000	ERI3
novel_circ_0000669	101117464	SNX4
novel_circ_0000762	101104368	CCDC50
novel_circ_0000810	101118404	VPS8
novel_circ_0001029	101120374	RNF13
novel_circ_0001062	101103613	PLOD2
novel_circ_0001123	101109759	PIK3CB
novel_circ_0001168	101113301	STAG1
novel_circ_0001172	101113301	STAG1
novel_circ_0001526	101103520	MYSM1
novel_circ_0001533	101103520	MYSM1
novel_circ_0001625	101113806	MIER1
novel_circ_0001627	101113806	MIER1
novel_circ_0001694	101109140	MIGA1
novel_circ_0001777	101123510	HFM1
novel_circ_0001783	101123510	HFM1
novel_circ_0001790	101123510	HFM1
novel_circ_0001837	101117131	EVI5
novel_circ_0001896	101108787	LOC101108787
novel_circ_0001904	101109051	PTBP2
novel_circ_0002024	101117032	ST7L
novel_circ_0002026	101117032	ST7L
novel_circ_0002096	101115331	LOC101115331
novel_circ_0002119	101117043	RPRD2
novel_circ_0012381	101109294	VPS35
novel_circ_0012393	101110353	PHKB
novel_circ_0012398	101110353	PHKB
novel_circ_0012478	101108246	DYNC1LI2
novel_circ_0002191	101114757	NEK1
novel_circ_0002210	101122922	MFSD14B
novel_circ_0002314	443143	ITGAV
novel_circ_0002325	101122674	NCKAP1
novel_circ_0002382	101102289	PRKRA
novel_circ_0002447	101115433	DYNC1I2
novel_circ_0002457	101116707	LOC101116707
novel_circ_0002481	101107938	UBR3
novel_circ_0002499	101108728	STK39
novel_circ_0002566	101109149	RBMS1
novel_circ_0002577	101111257	BAZ2B
novel_circ_0002611	101116803	FMNL2
novel_circ_0002618	1.01102e+71	#N/A
novel_circ_0002623	101117649	STAM2
novel_circ_0003115	101122082	EPB41
novel_circ_0003331	101115255	NAA35
novel_circ_0003356	101116015	NTRK2
novel_circ_0003509	101103949	XPA
novel_circ_0003576	101112545	VPS13A
novel_circ_0003597	101102701	CEMIP2
novel_circ_0003710	101121148	ZDHHC21
novel_circ_0003833	101109512	CAAP1
novel_circ_0003848	101110029	IFT74
novel_circ_0003850	101110029	IFT74
novel_circ_0017285	1.01102e+26	#N/A
novel_circ_0017289	1.01102e+26	#N/A
novel_circ_0017299	101108113	LOC101108113
novel_circ_0017408	101101870	ZRSR2
novel_circ_0017450	101111428	RPS6KA3
novel_circ_0017632	101120140	OPHN1
novel_circ_0017662	101112542	LOC101112542
novel_circ_0017678	101115857	ZDHHC15
novel_circ_0017833	101122839	ATP11C
novel_circ_0017844	101105554	INTS6L
novel_circ_0010176	101122608	LOC101122608
novel_circ_0010226	101108320	DGKH
novel_circ_0010248	101111642	SLC25A30
novel_circ_0010250	101111642	SLC25A30
novel_circ_0010257	101103330	COG3
novel_circ_0010267	101111891	ZC3H13
novel_circ_0010315	101104506	TDRD3
novel_circ_0010321	105608012	LOC105608012
novel_circ_0010363	101108665	ALG5
novel_circ_0010412	101108926	PDS5B
novel_circ_0010456	101113862	PAN3
novel_circ_0010540	101103904	OBI1
novel_circ_0010592	101112991	PCCA
novel_circ_0010606	101112742	NALCN
novel_circ_0007897	443063	HOMER1
novel_circ_0007914	101109361	SERINC5
novel_circ_0007947	101119728	DPP8
novel_circ_0007991	1.01102e+62	#N/A
novel_circ_0008020	101108657	MYO9A
novel_circ_0008033	101108657	MYO9A
novel_circ_0008040	101108657	MYO9A
novel_circ_0008053	101116578	ARIH1
novel_circ_0008147	101117936	STARD9
novel_circ_0008173	101119567	UBR1
novel_circ_0008191	101123045	PGGT1B
novel_circ_0008206	101102732	SOS2
novel_circ_0008208	101102732	SOS2
novel_circ_0008209	101102732	SOS2
novel_circ_0008212	101121015	L2HGDH
novel_circ_0008261	101110846	USP3
novel_circ_0008266	100145865	TPM1
novel_circ_0008286	101112983	VPS13C
novel_circ_0008317	101103480	SLTM
novel_circ_0008318	101103480	SLTM
novel_circ_0008337	101119478	TCF12
novel_circ_0008345	101120087	ZNF280D
novel_circ_0008349	101120087	ZNF280D
novel_circ_0008350	101120087	ZNF280D
novel_circ_0008360	101103983	TEX9
novel_circ_0008362	101103983	TEX9
novel_circ_0008372	105601860	CCPG1
novel_circ_0008423	101109098	FAM227B
novel_circ_0008426	101108754	GALK2
novel_circ_0008465	101119479	KTN1
novel_circ_0008507	101122697	ARID4A
novel_circ_0008565	101103649	DCP2
novel_circ_0008615	101112228	GPHN
novel_circ_0008629	101117336	DCAF5
novel_circ_0008637	101103403	PCNX1
novel_circ_0008683	101106081	LIN52
novel_circ_0008698	101107968	NEK9
novel_circ_0008722	101115879	SNW1
novel_circ_0008734	101116835	CEP128
novel_circ_0008735	101116835	CEP128
novel_circ_0008776	101108054	SCAMP1
novel_circ_0008783	101104664	APC
novel_circ_0008790	101118616	SPATA7
novel_circ_0008791	101118616	SPATA7
novel_circ_0008792	101118616	SPATA7
novel_circ_0008826	101115465	TTC7B
novel_circ_0008836	101115714	RPS6KA5
novel_circ_0008862	101120412	CTDSPL2
novel_circ_0017881	101103959	-
novel_circ_0005639	101108743	CREB3L2
novel_circ_0005663	101112131	DENND2A
novel_circ_0005695	101112807	VPS50
novel_circ_0005696	101112807	VPS50
novel_circ_0005697	101112807	VPS50
novel_circ_0005737	101115617	KMT2C
novel_circ_0005739	101115617	KMT2C
novel_circ_0005742	101105653	ACTR3B
novel_circ_0005752	101117415	RBM33
novel_circ_0005755	101117415	RBM33
novel_circ_0005769	101117926	LMBR1
novel_circ_0005773	101117926	LMBR1
novel_circ_0005784	101107439	UBE3C
novel_circ_0005787	101107439	UBE3C
novel_circ_0005790	101107859	DNAJB6
novel_circ_0005794	101115114	SGCE
novel_circ_0005795	101115114	SGCE
novel_circ_0005826	101121340	ICA1
novel_circ_0005885	101118182	SNX13
novel_circ_0005886	101118182	SNX13
novel_circ_0005887	101118182	SNX13
novel_circ_0005891	101118182	SNX13
novel_circ_0005901	101118182	SNX13
novel_circ_0005909	100642178	HDAC9
novel_circ_0005932	101111186	DBF4
novel_circ_0005936	105614975	-
novel_circ_0005943	101122517	ABCB4
novel_circ_0005967	101123550	CACNA2D1
novel_circ_0006002	101103470	FAM185A
novel_circ_0006003	101103470	FAM185A
novel_circ_0006030	101121766	KMT2E
novel_circ_0006043	101122186	SRPK2
novel_circ_0006065	101106255	COG5
novel_circ_0006072	101105743	LAMB1
novel_circ_0006093	101110051	FOXP2
novel_circ_0006103	101112808	ZNF277
novel_circ_0006110	101113058	DOCK4
novel_circ_0006113	101113058	DOCK4
novel_circ_0006138	101117411	HERPUD2
novel_circ_0006139	101117411	HERPUD2
novel_circ_0006165	101118868	BBS9
novel_circ_0006230	101109532	PALS2
novel_circ_0006302	101103973	LOC101103973
novel_circ_0006319	101106932	WASL
novel_circ_0006377	101119131	MKLN1
novel_circ_0006384	101119131	MKLN1
novel_circ_0006416	101112047	FAM133B
novel_circ_0008881	101116059	LOC101116059
novel_circ_0008890	101117511	TRMT11
novel_circ_0008891	101117511	TRMT11
novel_circ_0008911	101122528	TBC1D32
novel_circ_0009000	101118793	LOC101118793
novel_circ_0009022	101109363	FYN
novel_circ_0009115	101121941	HACE1
novel_circ_0009138	101103161	USP45
novel_circ_0009157	101108056	MAP3K7
novel_circ_0009161	101109364	MDN1
novel_circ_0009170	101111376	RNGTT
novel_circ_0009183	101112489	ORC3
novel_circ_0009186	101112906	RARS2
novel_circ_0009209	101117339	CEP162
novel_circ_0009211	101117339	CEP162
novel_circ_0009282	101105826	SLC18B1
novel_circ_0009289	101120502	AHI1
novel_circ_0009303	1.01102e+62	#N/A
novel_circ_0009342	101120168	UTRN
novel_circ_0009392	101120671	SHPRH
novel_circ_0009413	101122364	PPIL4
novel_circ_0009420	101104248	GINM1
novel_circ_0009429	101102245	MTHFD1L
novel_circ_0009434	101105760	CCDC170
novel_circ_0009473	101108316	SCAF8
novel_circ_0003880	101105811	REV1
novel_circ_0003890	101107510	MITD1
novel_circ_0003908	443294	MAPKAP1
novel_circ_0003972	101119547	ZFC3H1
novel_circ_0003977	101122098	TBC1D15
novel_circ_0004021	101103311	PAWR
novel_circ_0004041	101103801	ACSS3
novel_circ_0004062	101106758	TMTC2
novel_circ_0004076	101109785	TMTC3
novel_circ_0004174	101118601	LARP4
novel_circ_0004205	101112470	SLC38A1
novel_circ_0004211	101112969	ARID2
novel_circ_0004220	101108825	ANO6
novel_circ_0004259	101111447	LRRK2
novel_circ_0004279	101122772	CNOT2
novel_circ_0004291	101114513	CPSF6
novel_circ_0004301	101106317	RAP1B
novel_circ_0004303	1.01102e+98	#N/A
novel_circ_0004314	101108734	MSRB3
novel_circ_0004319	101116043	LEMD3
novel_circ_0004395	100135699	APAF1
novel_circ_0004396	100135699	APAF1
novel_circ_0004429	101106248	ANO4
novel_circ_0004449	101106248	ANO4
novel_circ_0004492	101114433	WASHC4
novel_circ_0004528	101116033	MBOAT2
novel_circ_0004531	101108646	DNM1L
novel_circ_0004545	101106760	AMN1
novel_circ_0004546	101106760	AMN1
novel_circ_0004553	101109436	DENND5B
novel_circ_0004562	101108038	IPO8
novel_circ_0004572	101102555	ASAP2
novel_circ_0004575	101102555	ASAP2
novel_circ_0004624	101113317	LOC101113317
novel_circ_0004628	101113317	LOC101113317
novel_circ_0004674	101119461	PYROXD1
novel_circ_0004706	101118598	NOL10
novel_circ_0004761	101120397	GREB1
novel_circ_0004785	101107688	C1S
novel_circ_0004838	101107854	TNRC6B
novel_circ_0004839	101107854	TNRC6B
novel_circ_0004864	101109264	ATXN10
novel_circ_0004867	101109264	ATXN10
novel_circ_0004918	101123020	SMC6
novel_circ_0004938	101103795	PUM2
novel_circ_0004946	101105229	ATAD2B
novel_circ_0005009	100192316	HADHA
novel_circ_0005010	100192316	HADHA
novel_circ_0005014	101109685	HADHB
novel_circ_0005050	101107176	ANXA4
novel_circ_0005076	101116898	APLF
novel_circ_0005078	101116898	APLF
novel_circ_0005099	101115354	VPS54
novel_circ_0005126	1.01102e+62	#N/A
novel_circ_0005153	101113998	PRRC2B
novel_circ_0005178	101106756	KDM3A
novel_circ_0005200	101108824	GCC2
novel_circ_0005232	101102382	GPR107
novel_circ_0005240	101115265	FNBP1
novel_circ_0005248	101119628	FANCL
novel_circ_0005283	101122010	CCDC88A
novel_circ_0005308	101116814	PHYHD1
novel_circ_0005346	101110314	PRKCE
novel_circ_0005347	101110314	PRKCE
novel_circ_0005351	101110578	SRBD1
novel_circ_0005360	101112467	PPM1B
novel_circ_0005379	101114689	THADA
novel_circ_0005403	101116716	SLC8A1
novel_circ_0005435	101110831	LRSAM1
novel_circ_0005442	101119968	RMDN2
novel_circ_0005472	101102219	LTBP1
novel_circ_0005484	101102219	LTBP1
novel_circ_0005488	101102219	LTBP1
novel_circ_0005490	101102219	LTBP1
novel_circ_0005500	101102219	LTBP1
novel_circ_0005505	101102219	LTBP1
novel_circ_0005530	101103388	TTC27
novel_circ_0005539	101103635	BIRC6
novel_circ_0005544	101103885	YIPF4
novel_circ_0005558	101108732	ZNF638
novel_circ_0005561	101108732	ZNF638
novel_circ_0005586	101111176	EXOC6B
novel_circ_0005604	101111622	MVB12B
novel_circ_0005612	101108476	MFSD9
novel_circ_0005616	101109529	IL1RL1
novel_circ_0005627	101103054	IL1R1
novel_circ_0009556	1.01102e+26	#N/A
novel_circ_0009594	101121432	EFR3A
novel_circ_0009601	101122198	ASAP1
novel_circ_0009602	101122198	ASAP1
novel_circ_0009622	101103653	NTAQ1
novel_circ_0009647	101105167	SPIDR
novel_circ_0009676	101108058	FAM135A
novel_circ_0009702	101111107	CHD7
novel_circ_0009746	101102495	CSPP1
novel_circ_0009779	101103485	SULF1
novel_circ_0009788	101108924	LMBRD1
novel_circ_0009795	101115973	TERF1
novel_circ_0009817	101107105	STAU2
novel_circ_0009829	101111028	ZC2HC1A
novel_circ_0009869	101118881	EIF3E
novel_circ_0009878	101120252	OXR1
novel_circ_0009900	101104323	UBR5
novel_circ_0009903	101104323	UBR5
novel_circ_0009929	101105337	RGS22
novel_circ_0009942	101105337	RGS22
novel_circ_0009996	101106085	STK3
novel_circ_0010011	101107364	MTDH
novel_circ_0010024	101109456	INTS8
novel_circ_0010032	101110069	DPY19L4
novel_circ_0010039	101110069	DPY19L4
novel_circ_0010054	101110519	TMEM67
novel_circ_0010056	101110519	TMEM67
novel_circ_0010069	101113767	SLC26A7
novel_circ_0010079	101114028	OTUD6B
novel_circ_0010087	101115040	DECR1
novel_circ_0010118	101115631	ZFAND1
novel_circ_0010132	101116155	TAF2
novel_circ_0010133	101116155	TAF2
novel_circ_0010137	101116411	DSCC1
novel_circ_0010141	101120758	COL14A1
novel_circ_0010154	101120758	COL14A1
novel_circ_0007157	101123041	SPARCL1
novel_circ_0007182	100147792	RAB28
novel_circ_0007225	101122439	GRK4
novel_circ_0007237	101103648	NSD2
novel_circ_0007265	101120579	SEC24B
novel_circ_0007270	101122862	HADH
novel_circ_0007289	101104238	INTS12
novel_circ_0007295	101106011	BDH2
novel_circ_0007322	101123124	METAP1
novel_circ_0007331	101107601	NAF1
novel_circ_0007388	101104320	LCORL
novel_circ_0007411	101102902	ADGRA3
novel_circ_0007433	101107196	RBPJ
novel_circ_0007519	101114271	UGDH
novel_circ_0007524	101114956	PDS5A
novel_circ_0007555	101110058	USP53
novel_circ_0007585	101102730	SLAIN2
novel_circ_0007604	101113593	DCUN1D4
novel_circ_0007609	101113593	DCUN1D4
novel_circ_0007635	100171391	CLOCK
novel_circ_0007646	101108311	CEP135
novel_circ_0007692	1.01102e+50	#N/A
novel_circ_0007716	1.01102e+53	#N/A
novel_circ_0007723	101122279	RUFY3
novel_circ_0007725	101122279	RUFY3
novel_circ_0007729	101122864	GRSF1
novel_circ_0007737	101123123	MOB1B
novel_circ_0007761	101104908	MTHFD2L
novel_circ_0007802	101111369	CNOT6L
novel_circ_0007807	101111634	MRPL1
novel_circ_0007819	101107523	BMP2K
novel_circ_0007821	101107523	BMP2K
novel_circ_0007846	101114193	RASGEF1B
novel_circ_0007863	101117334	COPS4
novel_circ_0007872	101109616	COQ2
novel_circ_0016975	101107162	WWC2
novel_circ_0017011	101118162	PCM1
novel_circ_0017017	101118162	PCM1
novel_circ_0017037	101111603	MICU3
novel_circ_0017063	101105052	RBPMS
novel_circ_0017133	101115508	LOC101115508
novel_circ_0017148	101121826	KAT6A
novel_circ_0017157	101120050	RNF170
novel_circ_0017170	101102286	INTS10
novel_circ_0017180	101102782	PSD3
novel_circ_0017194	101122164	NGLY1
novel_circ_0017229	101105629	VEGFC
novel_circ_0006458	101106771	FBXL17
novel_circ_0006467	101103719	NFIX
novel_circ_0006522	101114442	LOC101114442
novel_circ_0006599	101122522	KIF3A
novel_circ_0006721	101119468	UIMC1
novel_circ_0006767	101118786	SEC24A
novel_circ_0006768	101118786	SEC24A
novel_circ_0006770	101118786	SEC24A
novel_circ_0006777	101118786	SEC24A
novel_circ_0006832	1.01102e+44	#N/A
novel_circ_0006876	101109013	FAM114A2
novel_circ_0006878	101109013	FAM114A2
novel_circ_0006937	101120662	ZFYVE16
novel_circ_0006946	101121679	MSH3
novel_circ_0006950	101121679	MSH3
novel_circ_0006969	101118446	SSBP2
novel_circ_0007011	105607625	LOC105607625
novel_circ_0007045	101109091	TTC37
novel_circ_0007083	443364	CAST
novel_circ_0017876	105605978	LOC105605978
novel_circ_0016714	101122325	REEP3
novel_circ_0016726	101103532	HERC4
novel_circ_0016738	101102781	RUFY2
novel_circ_0016795	101108104	PPP3CB
novel_circ_0016837	101110815	CCSER2
novel_circ_0016857	101116201	MAPK8
novel_circ_0016930	101116957	B3GALNT2
novel_circ_0016945	101117727	GPR137B
novel_circ_0016368	101108359	TXNDC11
novel_circ_0016398	101113119	RRN3
novel_circ_0016434	101118157	VPS35L
novel_circ_0016463	101116625	USP31
novel_circ_0016544	101113297	GTF2I
novel_circ_0016616	n/a	-
novel_circ_0016036	101118838	OSBPL1A
novel_circ_0016045	101118838	OSBPL1A
novel_circ_0016059	101119866	TTC39C
novel_circ_0016073	101122068	MIB1
novel_circ_0016087	101121478	GREB1L
novel_circ_0016110	1.01102e+26	#N/A
novel_circ_0016129	101102444	ARHGAP28
novel_circ_0016174	101102951	PTPRM
novel_circ_0016200	101109137	PRELID3A
novel_circ_0016255	1.01102e+17	#N/A
novel_circ_0016269	101119778	C23H18orf54
novel_circ_0016272	101120538	TCF4
novel_circ_0015336	101106469	PCF11
novel_circ_0015354	101108871	NARS2
novel_circ_0015357	101108871	NARS2
novel_circ_0015360	101108871	NARS2
novel_circ_0015369	101110460	INTS4
novel_circ_0015380	101120120	ANO5
novel_circ_0015415	101110978	STT3A
novel_circ_0015440	101116614	ARHGAP32
novel_circ_0015446	101116614	ARHGAP32
novel_circ_0015461	101120873	ATL3
novel_circ_0015496	101113973	PPP6R3
novel_circ_0015536	101106726	MED17
novel_circ_0015541	101106726	MED17
novel_circ_0015542	101106726	MED17
novel_circ_0015546	101121723	LOC101121723
novel_circ_0015582	101103193	PICALM
novel_circ_0015661	101105041	LOC101105041
novel_circ_0015665	101105703	PLCE1
novel_circ_0015675	101106221	TBC1D12
novel_circ_0015679	101106221	TBC1D12
novel_circ_0015705	101112014	TM9SF3
novel_circ_0015744	101113450	FBXW4
novel_circ_0015791	101121988	VTI1A
novel_circ_0015804	101119353	FHIP2A
novel_circ_0015810	101119865	ATRNL1
novel_circ_0015813	101119865	ATRNL1
novel_circ_0015833	101120714	IPMK
novel_circ_0015850	101122650	INPP5F
novel_circ_0015864	101109577	WDR11
novel_circ_0015887	101110806	PLEKHA1
novel_circ_0015912	101101823	-
novel_circ_0015922	101101823	-
novel_circ_0015924	101117205	DOCK1
novel_circ_0015930	101117205	DOCK1
novel_circ_0015935	101117205	DOCK1
novel_circ_0013636	101122383	MAP9
novel_circ_0013639	101122383	MAP9
novel_circ_0013646	1.01102e+44	#N/A
novel_circ_0013649	1.01102e+44	#N/A
novel_circ_0013742	101122892	TMEM131L
novel_circ_0013771	101112852	CTSO
novel_circ_0013790	101103593	ARFIP1
novel_circ_0013831	101121804	TCTN2
novel_circ_0013860	101120863	ZCCHC8
novel_circ_0013861	101120863	ZCCHC8
novel_circ_0013896	101106796	ATXN2
novel_circ_0013919	106990146	FBXW8
novel_circ_0013964	101114816	ACACB
novel_circ_0014056	101107633	ARHGAP10
novel_circ_0011226	101121952	UCHL5
novel_circ_0011239	101120594	KCTD3
novel_circ_0011251	554322	TGFB2
novel_circ_0011280	101107807	DISP1
novel_circ_0011286	101108847	NVL
novel_circ_0011336	101118462	AKT3
novel_circ_0011342	101118462	AKT3
novel_circ_0011344	101118462	AKT3
novel_circ_0011350	101118462	AKT3
novel_circ_0011392	101102827	KIFAP3
novel_circ_0011395	101102827	KIFAP3
novel_circ_0011458	101115220	KIF1B
novel_circ_0011474	101114630	RERE
novel_circ_0011480	101114630	RERE
novel_circ_0011501	101104166	GNB1
novel_circ_0011559	106990105	COP1
novel_circ_0011588	106990105	COP1
novel_circ_0011605	101119920	RALGPS2
novel_circ_0011618	101122613	CEP350
novel_circ_0011635	101105588	LAMC1
novel_circ_0011647	101107978	EDEM3
novel_circ_0011660	101108935	IVNS1ABP
novel_circ_0011714	101113611	ANGEL2
novel_circ_0011715	101113611	ANGEL2
novel_circ_0011758	101107457	DENND1B
novel_circ_0011760	101107457	DENND1B
novel_circ_0011765	101102161	NEK7
novel_circ_0011766	101102161	NEK7
novel_circ_0011776	101107980	CAMSAP2
novel_circ_0015051	101122985	TBC1D22B
novel_circ_0015072	101109127	UBR2
novel_circ_0015096	101119082	SUPT3H
novel_circ_0015106	101115998	SLC25A27
novel_circ_0015142	101106290	RAB23
novel_circ_0015149	101116184	CARMIL1
novel_circ_0015152	101116184	CARMIL1
novel_circ_0015165	101112267	ZNF451
novel_circ_0015167	101112267	ZNF451
novel_circ_0015179	101119262	MRS2
novel_circ_0015208	101122986	KDM1B
novel_circ_0015237	100145862	DTNBP1
novel_circ_0015284	101101931	GMDS
novel_circ_0010645	1.01102e+17	#N/A
novel_circ_0010646	1.01102e+17	#N/A
novel_circ_0010724	101115887	RHOT1
novel_circ_0010761	101117432	NF1
novel_circ_0010772	101111561	NSRP1
novel_circ_0010809	101111725	UBE2G1
novel_circ_0010816	101104412	KIAA0753
novel_circ_0010835	101108844	MYH10
novel_circ_0010850	101115045	MAP2K4
novel_circ_0010858	1.01102e+98	#N/A
novel_circ_0010973	101121022	KANSL1
novel_circ_0010981	101122708	TLK2
novel_circ_0010987	101122708	TLK2
novel_circ_0011020	101120591	TOM1L1
novel_circ_0011027	101106443	CEP95
novel_circ_0011054	101108144	TBCD
novel_circ_0011056	101108144	TBCD
novel_circ_0011085	1.01102e+35	#N/A
novel_circ_0011092	101117092	PRPSAP1
novel_circ_0011109	101115292	ABCA5
novel_circ_0011156	101117261	CEP112
novel_circ_0011173	101117261	CEP112
novel_circ_0011183	101117261	CEP112
novel_circ_0012704	101105597	CUL5
novel_circ_0012713	101104855	LOC101104855
novel_circ_0012742	101106875	RDX
novel_circ_0012772	101118814	PCSK7
novel_circ_0012795	101110865	TBCEL
novel_circ_0012818	101114639	NUCB2
novel_circ_0012821	101114899	PIK3C2A
novel_circ_0012842	101118300	COPB1
novel_circ_0012854	101121625	PARVA
novel_circ_0012875	101122304	USP47
novel_circ_0012889	101123068	SBF2
novel_circ_0012906	101105184	IPO7
novel_circ_0012950	101118215	DYNC2H1
novel_circ_0012955	101118215	DYNC2H1
novel_circ_0013033	101121881	EIF3M
novel_circ_0013047	100307035	CAT
novel_circ_0013074	101108774	API5
novel_circ_0013100	101113270	PHF21A
novel_circ_0013106	101117963	AMBRA1
novel_circ_0014667	101102429	SLC4A7
novel_circ_0014710	101109307	ZCWPW2
novel_circ_0014720	101114394	EIF4E3
novel_circ_0014725	1.01102e+35	#N/A
novel_circ_0014759	1.01102e+44	#N/A
novel_circ_0014813	1.01104e+26	#N/A
novel_circ_0014847	101104693	CCDC66
novel_circ_0014867	101110274	PBRM1
novel_circ_0014875	101117795	DCAF1
novel_circ_0014882	101122469	RBM5
novel_circ_0014902	101105032	USP4
novel_circ_0014908	101113439	MAP4
novel_circ_0014931	105603554	LOC105603554
novel_circ_0014979	101108865	FGD5
novel_circ_0015018	101105857	UBP1
novel_circ_0015023	101106631	CLASP2
novel_circ_0013169	101122306	LOC101122306
novel_circ_0013183	1.01102e+26	#N/A
novel_circ_0013192	101123325	ERBIN
novel_circ_0013210	101104091	CWC27
novel_circ_0013267	101115066	MTREX
novel_circ_0013289	101120603	PARP8
novel_circ_0013292	101104527	RANBP17
novel_circ_0013300	101104527	RANBP17
novel_circ_0013301	101104527	RANBP17
novel_circ_0013334	101102931	C7
novel_circ_0013384	101108516	NIPBL
novel_circ_0013442	101102178	MYO10
novel_circ_0013456	101103673	OTULINL
novel_circ_0013468	101105688	MARCHF6
novel_circ_0013492	101111393	FAM169A
novel_circ_0013499	101111659	GFM2
novel_circ_0013505	101111659	GFM2
novel_circ_0013544	101114903	FCHO2
novel_circ_0013554	101115311	TNPO1
novel_circ_0014089	105603050	LOC105603050
novel_circ_0014093	105603050	LOC105603050
novel_circ_0014100	101119255	MCTP2
novel_circ_0014103	101119255	MCTP2
novel_circ_0014111	101119255	MCTP2
novel_circ_0014122	101119938	CHD2
novel_circ_0014123	101119938	CHD2
novel_circ_0014135	101114391	UBE3A
novel_circ_0014196	101106886	HDGFL3
novel_circ_0014201	101111833	SH3GL3
novel_circ_0014227	101119939	TM2D3
novel_circ_0014266	101103511	SCAPER
novel_circ_0014304	101115160	SCFD1
novel_circ_0014313	101102517	STRN3
novel_circ_0014317	100135435	HECTD1
novel_circ_0014328	101116866	ARHGAP5
novel_circ_0014334	101117880	EAPP
novel_circ_0014346	101120113	RALGAPA1
novel_circ_0014358	101120113	RALGAPA1
novel_circ_0014383	101102181	MIA2
novel_circ_0014482	101116680	MEF2A
novel_circ_0014512	101117881	EML1
novel_circ_0014514	101117881	EML1
novel_circ_0014523	105606646	LOC105606646
novel_circ_0014529	101101821	-
novel_circ_0014546	101101821	-
novel_circ_0014577	101102937	PPP1R13B
novel_circ_0014579	101103188	TDRD9
novel_circ_0011796	101103585	PLCB1
novel_circ_0011825	101116751	UPF2
novel_circ_0011866	101122714	CUL2
novel_circ_0011892	101106864	PLCB4
novel_circ_0011898	443141	ITGB1
novel_circ_0011904	101106864	PLCB4
novel_circ_0011922	101113089	MLLT10
novel_circ_0011927	101102829	DNAJC1
novel_circ_0011993	100302548	RSU1
novel_circ_0012005	101112498	CACNB2
novel_circ_0012013	101113514	NSUN6
novel_circ_0012016	101113778	EPC1
novel_circ_0012033	101115891	ZEB1
novel_circ_0012078	101121697	DZANK1
novel_circ_0012084	1.01102e+62	#N/A
novel_circ_0012096	101102410	XRN2
novel_circ_0012114	101107038	TASOR2
novel_circ_0012116	101107038	TASOR2
novel_circ_0012118	101107038	TASOR2
novel_circ_0012125	101112750	LARP4B
novel_circ_0012149	101115143	GPCPD1
novel_circ_0012152	101115143	GPCPD1
novel_circ_0012166	100188914	ATRN
novel_circ_0012171	100188914	ATRN
novel_circ_0012198	101107460	ANGPT4
novel_circ_0012200	101121957	CSNK2A1
novel_circ_0012201	101121957	CSNK2A1
novel_circ_0000005	101117806	TUFT1
novel_circ_0000012	101118328	SNX27
novel_circ_0000027	101115501	ZMYM4
novel_circ_0000134	101116363	DCAF6
novel_circ_0000158	443126	IFNAR1
novel_circ_0000207	101111593	APP
novel_circ_0000219	101118411	JAM2
novel_circ_0000269	101116878	USP25
novel_circ_0000310	101120124	GBE1
novel_circ_0000326	101103519	SCMH1
novel_circ_0000363	101106812	ST3GAL6
novel_circ_0000387	101109499	TOMM70
novel_circ_0000390	101109499	TOMM70
novel_circ_0000407	101111506	SENP7
novel_circ_0000427	1.01102e+44	#N/A
novel_circ_0000438	106990833	-
novel_circ_0000465	101111153	CD47
novel_circ_0000565	101107403	CFAP91
novel_circ_0000595	101113813	KPNA1
novel_circ_0000612	443334	MYLK
novel_circ_0000620	101120380	CCDC14
novel_circ_0000640	101116000	ERI3
novel_circ_0000650	101117035	ZNF148
novel_circ_0000675	101117464	SNX4
novel_circ_0000712	101123517	PAK2
novel_circ_0000714	101123517	PAK2
novel_circ_0000719	101101942	SENP5
novel_circ_0000724	101103028	DLG1
novel_circ_0000741	101102615	ACAP2
novel_circ_0000744	101102615	ACAP2
novel_circ_0000746	101102615	ACAP2
novel_circ_0000751	101106047	ATP13A3
novel_circ_0000759	101118316	EIF2B3
novel_circ_0000766	101104368	CCDC50
novel_circ_0000768	101108354	LOC101108354
novel_circ_0000822	101118404	VPS8
novel_circ_0000872	101109233	MFN1
novel_circ_0000933	101119522	SEC62
novel_circ_0000953	101104030	NMD3
novel_circ_0000962	101106299	IFT80
novel_circ_0001028	101120374	RNF13
novel_circ_0001034	101122241	HPS3
novel_circ_0001079	101105204	TRPC1
novel_circ_0001110	101108362	RASA2
novel_circ_0001125	101111770	CEP70
novel_circ_0001127	101111770	CEP70
novel_circ_0001132	101111770	CEP70
novel_circ_0001149	101112535	DZIP1L
novel_circ_0001169	101113301	STAG1
novel_circ_0001205	1.01102e+53	#N/A
novel_circ_0001210	101114583	RYK
novel_circ_0001220	101114583	RYK
novel_circ_0001221	101114583	RYK
novel_circ_0001222	101114583	RYK
novel_circ_0001239	101118656	UBA5
novel_circ_0001243	101118915	ACAD11
novel_circ_0001313	101117901	BRWD1
novel_circ_0001314	101117901	BRWD1
novel_circ_0001346	101114400	ZFYVE9
novel_circ_0001354	101114400	ZFYVE9
novel_circ_0001355	101114400	ZFYVE9
novel_circ_0001361	101115584	TUT4
novel_circ_0001470	101114748	TBC1D5
novel_circ_0001473	101114748	TBC1D5
novel_circ_0001494	101119345	NDC1
novel_circ_0001512	100127210	PRKAA2
novel_circ_0001513	100127210	PRKAA2
novel_circ_0001624	101113806	MIER1
novel_circ_0001649	101118233	ANKRD13C
novel_circ_0001650	101118233	ANKRD13C
novel_circ_0001677	101122232	ZZZ3
novel_circ_0001720	101108785	PRKACB
novel_circ_0001774	101123510	HFM1
novel_circ_0001775	101123510	HFM1
novel_circ_0001787	101123510	HFM1
novel_circ_0001805	101102437	TGFBR3
novel_circ_0001816	101102944	KIAA1107
novel_circ_0001818	101102944	KIAA1107
novel_circ_0001840	101117131	EVI5
novel_circ_0001841	101117131	EVI5
novel_circ_0001843	101117131	EVI5
novel_circ_0001852	101117131	EVI5
novel_circ_0001860	101117639	CCDC18
novel_circ_0001895	101108787	LOC101108787
novel_circ_0001901	101104791	USP40
novel_circ_0001941	101121230	RTCA
novel_circ_0001956	101121483	CDC14A
novel_circ_0001972	101105449	GIGYF2
novel_circ_0001980	101105449	GIGYF2
novel_circ_0001983	101120709	VAV3
novel_circ_0001992	101121642	FAM102B
novel_circ_0002022	101117032	ST7L
novel_circ_0002027	101117032	ST7L
novel_circ_0002118	101117043	RPRD2
novel_circ_0012371	101105771	BANP
novel_circ_0012391	101110080	ITFG1
novel_circ_0012437	101116755	LOC101116755
novel_circ_0012452	100125353	FTO
novel_circ_0012453	100125353	FTO
novel_circ_0012476	101103665	TK2
novel_circ_0012549	101112668	UBA2
novel_circ_0012557	101108072	ZNF461
novel_circ_0012568	101120431	WWOX
novel_circ_0012612	101117867	SAE1
novel_circ_0012627	101110082	ETFB
novel_circ_0002150	101109076	KIF13B
novel_circ_0002151	101109076	KIF13B
novel_circ_0002176	105608588	-
novel_circ_0002192	101114757	NEK1
novel_circ_0002208	101110995	HSDL2
novel_circ_0002215	101122922	MFSD14B
novel_circ_0002241	100188913	CYFIP1
novel_circ_0002249	101106911	UGGT1
novel_circ_0002256	101106911	UGGT1
novel_circ_0002259	101108367	WDR33
novel_circ_0002264	101109858	MAP3K2
novel_circ_0002300	101112375	ECPAS
novel_circ_0002309	443143	ITGAV
novel_circ_0002318	101117305	NUP35
novel_circ_0002319	101117305	NUP35
novel_circ_0002368	101122080	LOC101122080
novel_circ_0002373	101122080	LOC101122080
novel_circ_0002381	101123096	PLEKHA3
novel_circ_0002396	101104553	AGPS
novel_circ_0002449	101116207	DCAF17
novel_circ_0002451	101116207	DCAF17
novel_circ_0002466	101116707	LOC101116707
novel_circ_0002482	101107938	UBR3
novel_circ_0002485	101119793	PPIG
novel_circ_0002493	101122001	NOSTRIN
novel_circ_0002503	101108728	STK39
novel_circ_0002505	1.01102e+80	#N/A
novel_circ_0002610	101116803	FMNL2
novel_circ_0002617	101116803	FMNL2
novel_circ_0002622	101117649	STAM2
novel_circ_0002636	101118926	RIF1
novel_circ_0002637	101118926	RIF1
novel_circ_0002640	101118926	RIF1
novel_circ_0002641	101118926	RIF1
novel_circ_0002679	101122761	GTDC1
novel_circ_0002689	101104298	UBXN4
novel_circ_0002732	101108723	SLC35F5
novel_circ_0002749	101110305	CCDC93
novel_circ_0002770	101112882	EPB41L5
novel_circ_0002791	100307049	STAT1
novel_circ_0002792	101117822	MYO1B
novel_circ_0002816	101120808	PGAP1
novel_circ_0002835	101104557	AOX1
novel_circ_0002846	101105056	BZW1
novel_circ_0002902	101116708	FASTKD2
novel_circ_0002949	101107255	XRCC5
novel_circ_0002966	101109946	TNS1
novel_circ_0002976	101110822	USP37
novel_circ_0003011	101123182	TMEFF1
novel_circ_0003059	101105057	TRIP12
novel_circ_0003068	101106058	SP110
novel_circ_0003104	101120896	PUM1
novel_circ_0003137	100271658	EYA3
novel_circ_0003165	101121577	HNRNPR
novel_circ_0003246	101111349	FAM120A
novel_circ_0003247	101111349	FAM120A
novel_circ_0003265	101110906	CDC14B
novel_circ_0003266	101110906	CDC14B
novel_circ_0003310	101112700	FANCC
novel_circ_0003328	101115255	NAA35
novel_circ_0003342	101115757	AGTPBP1
novel_circ_0003358	101116015	NTRK2
novel_circ_0003364	101116015	NTRK2
novel_circ_0003447	101111427	KCTD9
novel_circ_0003470	101115429	PPP3CC
novel_circ_0003507	101103949	XPA
novel_circ_0003608	101104964	SMC5
novel_circ_0003614	101108630	PGM5
novel_circ_0003644	1.01102e+80	#N/A
novel_circ_0003659	101115510	RIC1
novel_circ_0003683	101118505	PTPRD
novel_circ_0003707	100913158	NFIB
novel_circ_0003771	101122503	CNTLN
novel_circ_0003815	101103125	FOCAD
novel_circ_0003824	101103125	FOCAD
novel_circ_0017272	100862656	SLC25A14
novel_circ_0017283	1.01102e+26	#N/A
novel_circ_0017311	101107418	PLS3
novel_circ_0017357	101116285	MORC4
novel_circ_0017363	101117223	RNF128
novel_circ_0017402	1.01102e+44	#N/A
novel_circ_0017431	101108022	SCML2
novel_circ_0017490	101119184	TAB3
novel_circ_0017540	101103543	KDM6A
novel_circ_0017566	101107847	RRAGB
novel_circ_0017587	101119368	HUWE1
novel_circ_0017590	101119368	HUWE1
novel_circ_0017604	101117303	PNPLA4
novel_circ_0017652	101112542	LOC101112542
novel_circ_0017656	101112542	LOC101112542
novel_circ_0017663	101112542	LOC101112542
novel_circ_0017665	101112542	LOC101112542
novel_circ_0017668	101112542	LOC101112542
novel_circ_0017699	101117394	ATRX
novel_circ_0017738	101120385	BRWD3
novel_circ_0017820	101117478	FMR1
novel_circ_0017832	101122839	ATP11C
novel_circ_0017835	101104043	ARHGEF6
novel_circ_0017839	101105055	SLC9A6
novel_circ_0017848	101105554	INTS6L
novel_circ_0010175	101122608	LOC101122608
novel_circ_0010191	101123132	NAA16
novel_circ_0010196	101123387	VWA8
novel_circ_0010227	101108320	DGKH
novel_circ_0010304	101116064	SETDB2
novel_circ_0010307	101104506	TDRD3
novel_circ_0010311	101116583	RCBTB1
novel_circ_0010312	101116583	RCBTB1
novel_circ_0010313	101104506	TDRD3
novel_circ_0010343	101121103	NEK3
novel_circ_0010395	101107611	NBEA
novel_circ_0010397	101107611	NBEA
novel_circ_0010401	101108926	PDS5B
novel_circ_0010403	101108926	PDS5B
novel_circ_0010435	101111560	LOC101111560
novel_circ_0010454	101113862	PAN3
novel_circ_0010459	101114880	WASF3
novel_circ_0010469	101115551	LOC101115551
novel_circ_0010473	101116664	TNFRSF19
novel_circ_0010500	101119830	PSPC1
novel_circ_0010501	101119830	PSPC1
novel_circ_0010542	101104583	NDFIP2
novel_circ_0010543	101104583	NDFIP2
novel_circ_0010566	101108761	UGGT2
novel_circ_0010569	101108761	UGGT2
novel_circ_0010576	101111464	STK24
novel_circ_0010584	101111721	UBAC2
novel_circ_0010596	101112235	TMTC4
novel_circ_0010602	101112742	NALCN
novel_circ_0010607	101112990	LOC101112990
novel_circ_0010620	106990123	BIVM
novel_circ_0010623	101115718	ARGLU1
novel_circ_0010626	101116845	LOC101116845
novel_circ_0010633	101116845	LOC101116845
novel_circ_0010635	101116845	LOC101116845
novel_circ_0007895	443063	HOMER1
novel_circ_0007898	443063	HOMER1
novel_circ_0007901	101114360	TENT2
novel_circ_0007906	101114360	TENT2
novel_circ_0007916	101109361	SERINC5
novel_circ_0007939	101111198	CLPX
novel_circ_0007945	101119728	DPP8
novel_circ_0007970	101102815	ZWILCH
novel_circ_0007976	101103322	AAGAB
novel_circ_0007987	101122032	EPB41L4A
novel_circ_0007993	101104493	PIAS1
novel_circ_0007996	101104493	PIAS1
novel_circ_0008004	101107966	LRRC49
novel_circ_0008017	101108657	MYO9A
novel_circ_0008019	101108657	MYO9A
novel_circ_0008039	101108657	MYO9A
novel_circ_0008042	101108657	MYO9A
novel_circ_0008049	101116578	ARIH1
novel_circ_0008076	101122526	YTHDC2
novel_circ_0008080	101109972	HNRNPC
novel_circ_0008115	101106849	FSIP1
novel_circ_0008116	101106849	FSIP1
novel_circ_0008121	101107358	EIF2AK4
novel_circ_0008132	1.01102e+53	#N/A
novel_circ_0008140	101114779	MAPKBP1
novel_circ_0008145	101117588	SNAP23
novel_circ_0008178	101119826	TMEM62
novel_circ_0008207	101102732	SOS2
novel_circ_0008227	554320	PYGL
novel_circ_0008236	678681	TRIP4
novel_circ_0008253	101110595	HERC1
novel_circ_0008273	101107603	AP3S1
novel_circ_0008291	101112983	VPS13C
novel_circ_0008324	101116733	ADAM10
novel_circ_0008326	101117509	ALDH1A2
novel_circ_0008348	101120087	ZNF280D
novel_circ_0008361	101103983	TEX9
novel_circ_0008375	101122791	RAB27A
novel_circ_0008384	101105758	MYO5A
novel_circ_0008404	100037693	TRPM7
novel_circ_0008405	100037693	TRPM7
novel_circ_0008408	443276	GABPB1
novel_circ_0008428	101108754	GALK2
novel_circ_0008431	101109362	CEP152
novel_circ_0008447	101112738	DDHD1
novel_circ_0008449	101112738	DDHD1
novel_circ_0008483	105613553	CERT1
novel_circ_0008496	101121014	EXOC5
novel_circ_0008508	101122697	ARID4A
novel_circ_0008511	101109360	POLK
novel_circ_0008532	101103158	DHRS7
novel_circ_0008533	101103158	DHRS7
novel_circ_0008534	101103158	DHRS7
novel_circ_0008535	101103158	DHRS7
novel_circ_0008539	101104405	MNAT1
novel_circ_0008552	101105333	SLC38A6
novel_circ_0008553	101105574	PRKCH
novel_circ_0008556	443519	HIF1A
novel_circ_0008557	443519	HIF1A
novel_circ_0008569	101103649	DCP2
novel_circ_0008572	101108755	SYNE2
novel_circ_0008587	101109020	MTHFD1
novel_circ_0008596	101109541	ZBTB25
novel_circ_0008598	1.01102e+44	#N/A
novel_circ_0008599	1.01102e+44	#N/A
novel_circ_0008601	101119908	PPP1R36
novel_circ_0008610	101112228	GPHN
novel_circ_0008623	101114615	VTI1B
novel_circ_0008630	101119480	SUSD6
novel_circ_0008675	101102488	PSEN1
novel_circ_0008716	101112736	VASH1
novel_circ_0008723	1.01102e+26	#N/A
novel_circ_0008726	101107793	TBCA
novel_circ_0008727	101104068	SRP19
novel_circ_0008733	101116835	CEP128
novel_circ_0008738	101116835	CEP128
novel_circ_0008750	101116835	CEP128
novel_circ_0008773	101108054	SCAMP1
novel_circ_0008808	101108314	ARSB
novel_circ_0008823	101115465	TTC7B
novel_circ_0008844	101115714	RPS6KA5
novel_circ_0005637	101103149	PTN
novel_circ_0005640	101108743	CREB3L2
novel_circ_0005650	101110323	UBN2
novel_circ_0005655	101105324	LOC101105324
novel_circ_0005669	101107438	BRAF
novel_circ_0005686	101112807	VPS50
novel_circ_0005711	101107089	ZNF786
novel_circ_0005713	101121768	ZNF862
novel_circ_0005720	100302069	RHEB
novel_circ_0005726	101115617	KMT2C
novel_circ_0005736	101115617	KMT2C
novel_circ_0005744	101105653	ACTR3B
novel_circ_0005804	101115114	SGCE
novel_circ_0005820	101116138	GLCCI1
novel_circ_0005895	101118182	SNX13
novel_circ_0005904	101118182	SNX13
novel_circ_0005908	1.01102e+26	#N/A
novel_circ_0005912	1.01102e+26	#N/A
novel_circ_0005931	101109089	KLHL7
novel_circ_0005941	101122517	ABCB4
novel_circ_0005942	101122517	ABCB4
novel_circ_0005952	101111626	CROT
novel_circ_0005997	101102723	RSBN1L
novel_circ_0006012	101103718	ARMC10
novel_circ_0006014	101119715	PMPCB
novel_circ_0006061	101106255	COG5
novel_circ_0006101	101111794	BMT2
novel_circ_0006137	101116822	SEPTIN7
novel_circ_0006140	101117411	HERPUD2
novel_circ_0006153	101118868	BBS9
novel_circ_0006164	101118868	BBS9
novel_circ_0006167	101120487	FKBP9
novel_circ_0006191	101103716	CHN2
novel_circ_0006196	101103972	TAX1BP1
novel_circ_0006218	101109266	GSDME
novel_circ_0006245	101113323	TNS3
novel_circ_0006256	101119637	GLI3
novel_circ_0006270	101119901	CDK13
novel_circ_0006290	101102975	CPED1
novel_circ_0006292	101102975	CPED1
novel_circ_0006298	101102975	CPED1
novel_circ_0006327	101103642	SND1
novel_circ_0006338	101113231	TNPO3
novel_circ_0006350	101115452	ZC3HC1
novel_circ_0006365	106991099	LOC106991099
novel_circ_0006369	106991099	LOC106991099
novel_circ_0006381	101119131	MKLN1
novel_circ_0006398	101111273	ANKIB1
novel_circ_0008867	101114449	UBE3D
novel_circ_0008869	101114449	UBE3D
novel_circ_0008876	100189620	ME1
novel_circ_0008878	101116059	LOC101116059
novel_circ_0008927	101122528	TBC1D32
novel_circ_0008939	101109808	COL12A1
novel_circ_0008954	101103576	CEP85L
novel_circ_0008984	101118793	LOC101118793
novel_circ_0008997	101118793	LOC101118793
novel_circ_0009003	101118793	LOC101118793
novel_circ_0009012	101107969	LAMA4
novel_circ_0009016	101107969	LAMA4
novel_circ_0009041	101110067	REV3L
novel_circ_0009045	101110067	REV3L
novel_circ_0009049	101110067	REV3L
novel_circ_0009057	101111460	CDK19
novel_circ_0009067	101113245	FIG4
novel_circ_0009083	101115715	CEP57L1
novel_circ_0009089	101118280	SEC63
novel_circ_0009095	101108923	SOBP
novel_circ_0009096	101108923	SOBP
novel_circ_0009111	101121941	HACE1
novel_circ_0009117	101121941	HACE1
novel_circ_0009121	101121941	HACE1
novel_circ_0009136	101103161	USP45
novel_circ_0009152	101106268	UFL1
novel_circ_0009162	101109364	MDN1
novel_circ_0009185	101112489	ORC3
novel_circ_0009198	101115376	ZNF292
novel_circ_0009201	101116152	SNX14
novel_circ_0009210	101117339	CEP162
novel_circ_0009212	101117339	CEP162
novel_circ_0009237	101117424	LAMA2
novel_circ_0009257	101121177	AKAP7
novel_circ_0009259	101121177	AKAP7
novel_circ_0009265	101123048	ENPP1
novel_circ_0009270	1.01102e+53	#N/A
novel_circ_0009277	101111888	PHIP
novel_circ_0009280	101105826	SLC18B1
novel_circ_0009288	101120502	AHI1
novel_circ_0009304	101120502	AHI1
novel_circ_0009314	101121018	MAP3K5
novel_circ_0009326	101101994	HIVEP2
novel_circ_0009338	101120168	UTRN
novel_circ_0009341	101120168	UTRN
novel_circ_0009357	101120168	UTRN
novel_circ_0009403	101103484	SASH1
novel_circ_0009408	101103484	SASH1
novel_circ_0009411	101122114	TAB2
novel_circ_0009415	101122364	PPIL4
novel_circ_0009421	101104248	GINM1
novel_circ_0009445	101106269	SYNE1
novel_circ_0009450	101106269	SYNE1
novel_circ_0009470	101108316	SCAF8
novel_circ_0009477	101106438	TFB1M
novel_circ_0009478	101106438	TFB1M
novel_circ_0009500	100135437	TCP1
novel_circ_0009501	443500	IGF2R
novel_circ_0009503	100642179	SLC22A3
novel_circ_0009504	100642179	SLC22A3
novel_circ_0009514	101113765	QKI
novel_circ_0009518	101115039	CEP43
novel_circ_0009521	101115800	AFDN
novel_circ_0009530	101115467	PHF10
novel_circ_0009532	101115971	FAM120B
novel_circ_0009538	101114198	LOC101114198
novel_circ_0003877	101105732	PBX3
novel_circ_0003885	101106067	EIF5B
novel_circ_0003888	101107082	MRPL30
novel_circ_0003891	101108208	TSGA10
novel_circ_0003899	101108820	MGAT4A
novel_circ_0003900	101109345	LOC101109345
novel_circ_0003905	443294	MAPKAP1
novel_circ_0003909	443294	MAPKAP1
novel_circ_0003913	101112388	TMEM131
novel_circ_0003917	101115449	STARD7
novel_circ_0003927	101117916	ANAPC1
novel_circ_0003965	101118777	ZC3H6
novel_circ_0003966	101118777	ZC3H6
novel_circ_0003976	101122098	TBC1D15
novel_circ_0003997	101122935	OSBPL8
novel_circ_0004020	101103311	PAWR
novel_circ_0004032	641303	PPP1R12A
novel_circ_0004033	641303	PPP1R12A
novel_circ_0004036	101103801	ACSS3
novel_circ_0004037	101103801	ACSS3
novel_circ_0004061	101106758	TMTC2
novel_circ_0004096	101109684	RABGAP1
novel_circ_0004107	101114003	EEA1
novel_circ_0004110	101114003	EEA1
novel_circ_0004124	101116557	NR2C1
novel_circ_0004132	101116817	FGD6
novel_circ_0004148	101103142	PCBP2
novel_circ_0004151	101113216	MRRF
novel_circ_0004157	101116558	LETMD1
novel_circ_0004165	101116975	LOC101116975
novel_circ_0004182	101118601	LARP4
novel_circ_0004200	101110924	PCED1B
novel_circ_0004213	101112969	ARID2
novel_circ_0004216	101108825	ANO6
novel_circ_0004218	101108825	ANO6
novel_circ_0004242	101110670	GXYLT1
novel_circ_0004281	101123284	RAB3IP
novel_circ_0004298	101106068	NUP107
novel_circ_0004304	101108210	HELB
novel_circ_0004317	101108734	MSRB3
novel_circ_0004318	101116043	LEMD3
novel_circ_0004326	101111086	XPOT
novel_circ_0004327	101111086	XPOT
novel_circ_0004365	101122426	CDK17
novel_circ_0004368	101122426	CDK17
novel_circ_0004378	101122681	NEDD1
novel_circ_0004388	101120072	TMPO
novel_circ_0004394	100135699	APAF1
novel_circ_0004411	101104475	ACTR6
novel_circ_0004443	101106248	ANO4
novel_circ_0004452	101106248	ANO4
novel_circ_0004456	101106248	ANO4
novel_circ_0004459	101107084	UTP20
novel_circ_0004465	101108821	CHPT1
novel_circ_0004467	101122348	GNPTAB
novel_circ_0004477	101102055	HCFC2
novel_circ_0004479	101102055	HCFC2
novel_circ_0004491	101114433	WASHC4
novel_circ_0004505	101117746	PRDM4
novel_circ_0004530	101108646	DNM1L
novel_circ_0004532	101108646	DNM1L
novel_circ_0004533	1.01102e+53	#N/A
novel_circ_0004537	101105233	FGD4
novel_circ_0004538	101105233	FGD4
novel_circ_0004557	101109694	CAPRIN2
novel_circ_0004574	101102555	ASAP2
novel_circ_0004584	101102555	ASAP2
novel_circ_0004599	101116815	ADAM17
novel_circ_0004619	101113317	LOC101113317
novel_circ_0004645	101114856	DNAI7
novel_circ_0004677	101115870	PDE3A
novel_circ_0004687	101121336	AEBP2
novel_circ_0004691	101121336	AEBP2
novel_circ_0004695	101121844	PLEKHA5
novel_circ_0004711	101104225	STRAP
novel_circ_0004736	101103800	ROCK2
novel_circ_0004753	101112971	LRP6
novel_circ_0004758	101112971	LRP6
novel_circ_0004769	101122777	YBX3
novel_circ_0004799	101115533	WNK1
novel_circ_0004816	101121000	ERC1
novel_circ_0004824	101117325	LOC101117325
novel_circ_0004825	1.01102e+71	#N/A
novel_circ_0004828	101118097	MICAL3
novel_circ_0004840	101107854	TNRC6B
novel_circ_0004844	100147783	SLC25A17
novel_circ_0004853	101103890	MEI1
novel_circ_0004866	101109264	ATXN10
novel_circ_0004872	101109264	ATXN10
novel_circ_0004873	105610652	-
novel_circ_0004906	101105564	NBAS
novel_circ_0004912	101105564	NBAS
novel_circ_0004919	101123020	SMC6
novel_circ_0004921	101123020	SMC6
novel_circ_0004924	101123020	SMC6
novel_circ_0004937	101103795	PUM2
novel_circ_0004958	101105229	ATAD2B
novel_circ_0004960	101105229	ATAD2B
novel_circ_0004969	101107005	FAM228B
novel_circ_0004977	101123545	EHMT1
novel_circ_0005002	101109165	DTNB
novel_circ_0005012	100192316	HADHA
novel_circ_0005048	101115868	GMCL1
novel_circ_0005058	101116643	GFPT1
novel_circ_0005081	101111267	DNAAF10
novel_circ_0005085	101117408	SPRED2
novel_circ_0005110	101113739	SETX
novel_circ_0005114	101113739	SETX
novel_circ_0005122	101116893	EHBP1
novel_circ_0005143	101120484	USP34
novel_circ_0005145	101120484	USP34
novel_circ_0005151	101113998	PRRC2B
novel_circ_0005166	443129	GGCX
novel_circ_0005183	101107681	RMND5A
novel_circ_0005184	101107681	RMND5A
novel_circ_0005191	101110042	EIF2AK3
novel_circ_0005204	101116555	LIMS1
novel_circ_0005228	101118600	LOC101118600
novel_circ_0005238	101115265	FNBP1
novel_circ_0005257	101119893	VRK2
novel_circ_0005277	101121587	CFAP36
novel_circ_0005299	101103140	PSME4
novel_circ_0005303	101105403	PTPA
novel_circ_0005324	101106669	PPP1R21
novel_circ_0005326	101106669	PPP1R21
novel_circ_0005327	101106669	PPP1R21
novel_circ_0005330	101107682	FBXO11
novel_circ_0005345	101110314	PRKCE
novel_circ_0005359	101112467	PPM1B
novel_circ_0005374	101114431	PLEKHH2
novel_circ_0005402	101116716	SLC8A1
novel_circ_0005406	101116716	SLC8A1
novel_circ_0005478	101102219	LTBP1
novel_circ_0005481	101102219	LTBP1
novel_circ_0005495	101102219	LTBP1
novel_circ_0005511	101102219	LTBP1
novel_circ_0005521	101103388	TTC27
novel_circ_0005525	101103388	TTC27
novel_circ_0005543	101103635	BIRC6
novel_circ_0005569	101108732	ZNF638
novel_circ_0005581	101111176	EXOC6B
novel_circ_0005598	101104651	ALMS1
novel_circ_0005607	101111622	MVB12B
novel_circ_0005611	101102050	MRPS9
novel_circ_0005615	101109529	IL1RL1
novel_circ_0005617	101109529	IL1RL1
novel_circ_0005618	101103054	IL1R1
novel_circ_0005619	101103054	IL1R1
novel_circ_0005622	101103054	IL1R1
novel_circ_0009568	101120842	PTK2
novel_circ_0009576	101120842	PTK2
novel_circ_0009580	101121686	TRAPPC9
novel_circ_0009591	101121432	EFR3A
novel_circ_0009595	101121432	EFR3A
novel_circ_0009618	100142676	FBXO32
novel_circ_0009625	101103903	ATAD2
novel_circ_0009650	101111377	PRKDC
novel_circ_0009673	101108058	FAM135A
novel_circ_0009687	101110070	NSMAF
novel_circ_0009692	101108058	FAM135A
novel_circ_0009701	101111107	CHD7
novel_circ_0009725	101120170	MTFR1
novel_circ_0009748	101102495	CSPP1
novel_circ_0009777	101103485	SULF1
novel_circ_0009813	101107105	STAU2
novel_circ_0009816	101107105	STAU2
novel_circ_0009827	101109454	ADGRB3
novel_circ_0009840	101120090	MAL2
novel_circ_0009850	101118365	NUDCD1
novel_circ_0009855	101122607	EMC2
novel_circ_0009860	101118881	EIF3E
novel_circ_0009868	101118881	EIF3E
novel_circ_0009871	101118881	EIF3E
novel_circ_0009872	101118881	EIF3E
novel_circ_0009891	101121431	RIMS2
novel_circ_0009899	101122445	ATP6V1C1
novel_circ_0009914	101103486	ANKRD46
novel_circ_0009919	101103734	RNF19A
novel_circ_0009950	101104761	VPS13B
novel_circ_0009977	101104761	VPS13B
novel_circ_0009980	101104761	VPS13B
novel_circ_0010000	101106085	STK3
novel_circ_0010020	101109456	INTS8
novel_circ_0010035	101110069	DPY19L4
novel_circ_0010051	101110519	TMEM67
novel_circ_0010053	101110519	TMEM67
novel_circ_0010083	101111559	PIP4P2
novel_circ_0010092	101115286	NBN
novel_circ_0010094	101115286	NBN
novel_circ_0010138	101116411	DSCC1
novel_circ_0010140	101120758	COL14A1
novel_circ_0010148	101120758	COL14A1
novel_circ_0010160	101120758	COL14A1
novel_circ_0010167	101116918	MTBP
novel_circ_0007129	101121266	PTPN13
novel_circ_0007131	101121266	PTPN13
novel_circ_0007139	101121266	PTPN13
novel_circ_0007146	101121266	PTPN13
novel_circ_0007159	101123041	SPARCL1
novel_circ_0007194	101105915	CC2D2A
novel_circ_0007207	101116833	QDPR
novel_circ_0007231	101110510	RNF4
novel_circ_0007257	101118531	ZGRF1
novel_circ_0007273	101123377	PAPSS1
novel_circ_0007275	101123377	PAPSS1
novel_circ_0007278	101102311	TBCK
novel_circ_0007293	101104749	PPA2
novel_circ_0007316	101122602	PPP3CA
novel_circ_0007317	101122602	PPP3CA
novel_circ_0007319	101122602	PPP3CA
novel_circ_0007323	101123124	METAP1
novel_circ_0007343	443454	BMPR1B
novel_circ_0007349	1.01102e+26	#N/A
novel_circ_0007354	101114358	PDLIM5
novel_circ_0007376	780508	ABCG2
novel_circ_0007378	780508	ABCG2
novel_circ_0007398	100125611	SLIT2
novel_circ_0007418	101103896	DHX15
novel_circ_0007421	101104578	CCDC149
novel_circ_0007427	101105658	ZCCHC4
novel_circ_0007459	101115210	PRDM5
novel_circ_0007466	101115210	PRDM5
novel_circ_0007469	101115210	PRDM5
novel_circ_0007500	101112731	KLHL5
novel_circ_0007508	101113150	WDR19
novel_circ_0007520	101114271	UGDH
novel_circ_0007522	101114956	PDS5A
novel_circ_0007534	101116399	APBB2
novel_circ_0007546	101109357	PDE5A
novel_circ_0007554	101110058	USP53
novel_circ_0007559	101120330	GUF1
novel_circ_0007572	1.01102e+53	#N/A
novel_circ_0007581	101102730	SLAIN2
novel_circ_0007582	101102730	SLAIN2
novel_circ_0007589	101102983	FRYL
novel_circ_0007597	101102983	FRYL
novel_circ_0007615	101114871	USP46
novel_circ_0007668	443459	LOC443459
novel_circ_0007687	443459	LOC443459
novel_circ_0007688	443459	LOC443459
novel_circ_0007701	101115278	UBA6
novel_circ_0007714	1.01102e+53	#N/A
novel_circ_0007719	101121603	JCHAIN
novel_circ_0007721	101122279	RUFY3
novel_circ_0007734	101123123	MOB1B
novel_circ_0007797	101110333	CCNI
novel_circ_0007803	101111369	CNOT6L
novel_circ_0007817	101107523	BMP2K
novel_circ_0007835	101113070	ANTXR2
novel_circ_0007840	101113070	ANTXR2
novel_circ_0007875	101118875	HELQ
novel_circ_0016982	443082	IRF2
novel_circ_0016983	101112024	SNX25
novel_circ_0016997	101115854	FAM149A
novel_circ_0017006	101117904	ASAH1
novel_circ_0017012	101118162	PCM1
novel_circ_0017013	101118162	PCM1
novel_circ_0017022	101118923	MTUS1
novel_circ_0017026	101110817	SLC7A2
novel_circ_0017027	101120049	VPS37A
novel_circ_0017039	101111603	MICU3
novel_circ_0017057	101102618	ERI1
novel_circ_0017058	101103121	TNKS
novel_circ_0017067	101105304	GTF2E2
novel_circ_0017097	101111689	ASH2L
novel_circ_0017100	1.01102e+35	#N/A
novel_circ_0017104	101112880	NSD3
novel_circ_0017108	101112880	NSD3
novel_circ_0017114	101114491	PLEKHA2
novel_circ_0017117	101115001	ADAM9
novel_circ_0017132	101115508	LOC101115508
novel_circ_0017155	101122572	SLC20A2
novel_circ_0017166	101123347	HOOK3
novel_circ_0017167	101123347	HOOK3
novel_circ_0017179	101102782	PSD3
novel_circ_0017192	101122164	NGLY1
novel_circ_0017227	101107160	WDR17
novel_circ_0017228	101105629	VEGFC
novel_circ_0006468	101116312	PJA2
novel_circ_0006480	101116572	MAN2A1
novel_circ_0006503	101105073	FARSA
novel_circ_0006517	101108483	ZNF317
novel_circ_0006520	101114442	LOC101114442
novel_circ_0006536	101119559	CARM1
novel_circ_0006595	101122522	KIF3A
novel_circ_0006596	101122522	KIF3A
novel_circ_0006597	101122522	KIF3A
novel_circ_0006601	101122522	KIF3A
novel_circ_0006610	101123035	RAD50
novel_circ_0006612	101123553	LOC101123553
novel_circ_0006631	101102808	RAPGEF6
novel_circ_0006633	101102808	RAPGEF6
novel_circ_0006639	101104991	FBN2
novel_circ_0006647	101105242	SLC12A2
novel_circ_0006651	101105242	SLC12A2
novel_circ_0006652	101105242	SLC12A2
novel_circ_0006656	101105909	PRRC1
novel_circ_0006657	101105909	PRRC1
novel_circ_0006681	101110325	CEP120
novel_circ_0006710	1.01102e+71	#N/A
novel_circ_0006720	101116310	COMMD10
novel_circ_0006735	101122435	LMAN2
novel_circ_0006737	101108046	PHYKPL
novel_circ_0006748	101109798	PALM
novel_circ_0006769	101118786	SEC24A
novel_circ_0006772	101118786	SEC24A
novel_circ_0006779	101118786	SEC24A
novel_circ_0006793	101107784	FAM13B
novel_circ_0006796	101107784	FAM13B
novel_circ_0006801	101109612	CDC23
novel_circ_0006809	101112978	SIL1
novel_circ_0006837	101111095	PRELID2
novel_circ_0006841	101111095	PRELID2
novel_circ_0006849	101113409	PPP2R2B
novel_circ_0006855	101115874	MYO9B
novel_circ_0006863	101120570	GFPT2
novel_circ_0006885	101117929	EPS15L1
novel_circ_0006908	101120826	MAPK9
novel_circ_0006924	100913155	GABRB2
novel_circ_0006927	101119985	MAT2B
novel_circ_0006936	101120662	ZFYVE16
novel_circ_0006938	101120662	ZFYVE16
novel_circ_0006939	101121421	DHFR
novel_circ_0006981	101102481	XRCC4
novel_circ_0007002	101120749	LOC101120749
novel_circ_0007027	101108386	SLF1
novel_circ_0007044	101109091	TTC37
novel_circ_0007048	101109091	TTC37
novel_circ_0007065	101123556	RHOBTB3
novel_circ_0007087	101102484	ERAP2
novel_circ_0007089	101102729	LNPEP
novel_circ_0007118	101114441	PPIP5K2
novel_circ_0016652	101117987	BMS1
novel_circ_0016663	101119363	BICC1
novel_circ_0016669	101119609	FAM13C
novel_circ_0016674	101119609	FAM13C
novel_circ_0016680	101120801	CCDC6
novel_circ_0016690	101120296	ANK3
novel_circ_0016725	101103532	HERC4
novel_circ_0016742	101103035	SLC25A16
novel_circ_0016779	105604986	-
novel_circ_0016827	101110205	TTC13
novel_circ_0016861	101116120	VSTM4
novel_circ_0016890	101114672	DISC1
novel_circ_0016904	101115427	MAP3K21
novel_circ_0016925	101114670	TBCE
novel_circ_0016940	101102120	ABCB10
novel_circ_0016955	101116117	HEATR1
novel_circ_0016399	101113644	PDXDC1
novel_circ_0016401	101114156	NDE1
novel_circ_0016432	101117720	CCP110
novel_circ_0016453	101103692	POLR3E
novel_circ_0016455	101115339	METTL9
novel_circ_0016460	1.01102e+17	#N/A
novel_circ_0016475	101104954	COG7
novel_circ_0016487	101122656	AXIN1
novel_circ_0016495	101109933	XPO6
novel_circ_0016496	101109933	XPO6
novel_circ_0016498	101112942	CLN3
novel_circ_0016562	101117042	HIP1
novel_circ_0016583	101115595	PMS2
novel_circ_0016596	101117640	RNF216
novel_circ_0016609	106991896	-
novel_circ_0016617	105604883	-
novel_circ_0016635	101107063	CLEC16A
novel_circ_0015986	101109846	GALNT1
novel_circ_0015989	101109846	GALNT1
novel_circ_0016001	101109665	ZNF236
novel_circ_0016008	101118405	RNF138
novel_circ_0016013	101114576	TRAPPC8
novel_circ_0016029	101118838	OSBPL1A
novel_circ_0016031	101118838	OSBPL1A
novel_circ_0016053	101118838	OSBPL1A
novel_circ_0016065	101120977	CABLES1
novel_circ_0016082	101121478	GREB1L
novel_circ_0016107	101110722	ZNF407
novel_circ_0016109	1.01102e+26	#N/A
novel_circ_0016115	101122749	SMCHD1
novel_circ_0016116	101122749	SMCHD1
novel_circ_0016132	101102444	ARHGAP28
novel_circ_0016145	101102692	LAMA1
novel_circ_0016150	101102692	LAMA1
novel_circ_0016168	101102951	PTPRM
novel_circ_0016183	101106986	ANKRD12
novel_circ_0016184	101106986	ANKRD12
novel_circ_0016194	101104707	VAPA
novel_circ_0016228	101112782	PIAS2
novel_circ_0016243	101115171	DYM
novel_circ_0016256	1.01102e+17	#N/A
novel_circ_0016265	101119174	POLI
novel_circ_0016281	101122069	WDR7
novel_circ_0016284	101115500	ATP8B1
novel_circ_0016289	101122748	NEDD4L
novel_circ_0016312	101118324	PIGN
novel_circ_0016313	101118578	RELCH
novel_circ_0016315	101118578	RELCH
novel_circ_0016318	101118578	RELCH
novel_circ_0016326	101119357	PHLPP1
novel_circ_0016333	101103111	LOC101103111
novel_circ_0016361	101108356	ATP9B
novel_circ_0016362	101108356	ATP9B
novel_circ_0015340	101107482	SLC36A4
novel_circ_0015385	101113707	PRMT3
novel_circ_0015413	101110008	PKNOX2
novel_circ_0015449	101119774	APLP2
novel_circ_0015500	101113973	PPP6R3
novel_circ_0015507	101108786	CHORDC1
novel_circ_0015508	101120451	NAALAD2
novel_circ_0015525	101102274	NAP1L4
novel_circ_0015531	101107006	PTDSS2
novel_circ_0015556	101106980	CEP295
novel_circ_0015574	101103193	PICALM
novel_circ_0015575	101103193	PICALM
novel_circ_0015588	101103193	PICALM
novel_circ_0015589	101103193	PICALM
novel_circ_0015611	101103687	HECTD2
novel_circ_0015620	101103938	TNKS2
novel_circ_0015624	101101938	BTAF1
novel_circ_0015640	101103200	EXOC6
novel_circ_0015683	101106221	TBC1D12
novel_circ_0015701	101112014	TM9SF3
novel_circ_0015702	101112014	TM9SF3
novel_circ_0015706	101112014	TM9SF3
novel_circ_0015740	101122318	SLF2
novel_circ_0015743	101113450	FBXW4
novel_circ_0015747	101113450	FBXW4
novel_circ_0015753	101105456	ARMH3
novel_circ_0015767	101114150	SLK
novel_circ_0015784	101119688	PDCD4
novel_circ_0015793	101122741	CASP7
novel_circ_0015796	101123252	DCLRE1A
novel_circ_0015808	101119353	FHIP2A
novel_circ_0015809	101119353	FHIP2A
novel_circ_0015819	101119865	ATRNL1
novel_circ_0015820	101119865	ATRNL1
novel_circ_0015829	101105965	CACUL1
novel_circ_0015834	101105965	CACUL1
novel_circ_0015838	101106220	DENND10
novel_circ_0015858	101109577	WDR11
novel_circ_0015880	101110286	ATE1
novel_circ_0015886	101110806	PLEKHA1
novel_circ_0015910	101106128	ADAM12
novel_circ_0015932	101117205	DOCK1
novel_circ_0015937	101117205	DOCK1
novel_circ_0015955	101119092	ATAD1
novel_circ_0015956	101119092	ATAD1
novel_circ_0015958	1.01102e+26	#N/A
novel_circ_0013561	101107633	ARHGAP10
novel_circ_0013606	101111909	SMARCA5
novel_circ_0013609	101111909	SMARCA5
novel_circ_0013618	101112848	INPP4B
novel_circ_0013625	101113532	ZNF330
novel_circ_0013637	101122383	MAP9
novel_circ_0013638	101122383	MAP9
novel_circ_0013645	101117192	ELF2
novel_circ_0013648	101117192	ELF2
novel_circ_0013680	101120524	LARP1B
novel_circ_0013682	101120524	LARP1B
novel_circ_0013685	101121711	MFSD8
novel_circ_0013687	101122219	HSPA4L
novel_circ_0013692	101122726	INTU
novel_circ_0013727	101104528	LOC101104528
novel_circ_0013759	101107224	LOC101107224
novel_circ_0013785	101117449	EP400
novel_circ_0013791	101103593	ARFIP1
novel_circ_0013797	101119254	SLC15A4
novel_circ_0013827	101121550	ATP6V0A2
novel_circ_0013830	101121804	TCTN2
novel_circ_0013843	101118475	MPHOSPH9
novel_circ_0013850	101123584	CCDC62
novel_circ_0013865	101121712	VPS33A
novel_circ_0013869	101121712	VPS33A
novel_circ_0013903	443028	CPE
novel_circ_0013909	101106797	SUDS3
novel_circ_0013938	101114308	PTPN11
novel_circ_0013949	101120111	SPPL3
novel_circ_0013956	101114309	KCTD10
novel_circ_0013970	101103350	SART3
novel_circ_0013983	101105530	SH3D19
novel_circ_0013994	101119674	TTC28
novel_circ_0014002	101105532	CHEK2
novel_circ_0014028	101115485	MAPK1
novel_circ_0014036	101103094	DCLK2
novel_circ_0014055	101107633	ARHGAP10
novel_circ_0011254	101104590	EPRS1
novel_circ_0011269	101123395	MTARC2
novel_circ_0011276	101106862	AIDA
novel_circ_0011293	101104593	ENAH
novel_circ_0011309	101114291	CDC42BPA
novel_circ_0011322	101116161	SMYD3
novel_circ_0011326	1.01102e+35	#N/A
novel_circ_0011351	101118887	SDCCAG8
novel_circ_0011353	101118887	SDCCAG8
novel_circ_0011359	101118887	SDCCAG8
novel_circ_0011360	101118887	SDCCAG8
novel_circ_0011377	101122612	NME7
novel_circ_0011390	101102827	KIFAP3
novel_circ_0011429	101108241	SUCO
novel_circ_0011432	101108241	SUCO
novel_circ_0011434	101108241	SUCO
novel_circ_0011448	101109724	VPS13D
novel_circ_0011449	101111209	CLCN6
novel_circ_0011475	101114630	RERE
novel_circ_0011487	100125623	PER3
novel_circ_0011494	101120257	CD55
novel_circ_0011500	101104166	GNB1
novel_circ_0011508	101110160	LOC101110160
novel_circ_0011541	101115296	RABGAP1L
novel_circ_0011544	101115296	RABGAP1L
novel_circ_0011557	106990105	COP1
novel_circ_0011571	106990105	COP1
novel_circ_0011586	106990105	COP1
novel_circ_0011603	101119920	RALGPS2
novel_circ_0011606	101119920	RALGPS2
novel_circ_0011611	101121110	ABL2
novel_circ_0011613	101121363	SOAT1
novel_circ_0011634	101105588	LAMC1
novel_circ_0011652	101122713	NIBAN1
novel_circ_0011653	101122713	NIBAN1
novel_circ_0011662	101109289	HMCN1
novel_circ_0011677	101109289	HMCN1
novel_circ_0011684	101109289	HMCN1
novel_circ_0011688	101110349	ODR4
novel_circ_0011696	101102409	SMYD2
novel_circ_0011709	101112915	RPS6KC1
novel_circ_0011710	101112915	RPS6KC1
novel_circ_0011731	101119921	RCOR3
novel_circ_0011748	101107457	DENND1B
novel_circ_0011757	101107457	DENND1B
novel_circ_0011775	101107980	CAMSAP2
novel_circ_0011777	101110351	KDM5B
novel_circ_0011782	101113164	IPO9
novel_circ_0011785	101111983	ZC3H11A
novel_circ_0015041	101121208	STK38
novel_circ_0015057	101101928	BTBD9
novel_circ_0015064	101106209	KIF6
novel_circ_0015067	101110370	TRERF1
novel_circ_0015075	101109127	UBR2
novel_circ_0015083	101115320	POLH
novel_circ_0015095	101119082	SUPT3H
novel_circ_0015117	101107232	LOC101107232
novel_circ_0015144	101106290	RAB23
novel_circ_0015166	101112267	ZNF451
novel_circ_0015170	101112267	ZNF451
novel_circ_0015172	1.01102e+26	#N/A
novel_circ_0015175	n/a	-
novel_circ_0015183	105603828	LOC105603828
novel_circ_0015188	1.01102e+35	#N/A
novel_circ_0015192	101113020	DST
novel_circ_0015198	101111235	MBOAT1
novel_circ_0015227	101112268	FAM8A1
novel_circ_0015230	101102097	CAP2
novel_circ_0015246	101114566	RANBP9
novel_circ_0015256	101119681	RREB1
novel_circ_0015275	101109653	PRPF4B
novel_circ_0015278	101110186	RIPK1
novel_circ_0015287	101101931	GMDS
novel_circ_0015307	101116686	ANKS1A
novel_circ_0015313	101118565	FKBP5
novel_circ_0015316	101118565	FKBP5
novel_circ_0010647	1.01102e+17	#N/A
novel_circ_0010667	101108670	BCAS3
novel_circ_0010670	101108927	APPBP2
novel_circ_0010679	101108927	APPBP2
novel_circ_0010681	101109460	USP32
novel_circ_0010713	101113866	LIG3
novel_circ_0010718	101115139	MYO1D
novel_circ_0010719	101121105	PSMD11
novel_circ_0010726	101115887	RHOT1
novel_circ_0010736	101121946	ADAP2
novel_circ_0010738	101122447	ATAD5
novel_circ_0010751	101117432	NF1
novel_circ_0010753	101117432	NF1
novel_circ_0010756	101117432	NF1
novel_circ_0010757	101117432	NF1
novel_circ_0010774	101111561	NSRP1
novel_circ_0010790	101103249	SLC43A2
novel_circ_0010802	101121435	ASPA
novel_circ_0010826	101114539	RABEP1
novel_circ_0010848	101115045	MAP2K4
novel_circ_0010860	101104413	MYOCD
novel_circ_0010876	101108239	ULK2
novel_circ_0010912	101119836	UBE2Z
novel_circ_0010916	101123392	SOCS7
novel_circ_0010924	101101999	FBXL20
novel_circ_0010928	101107536	CDC6
novel_circ_0010935	101122961	LOC101122961
novel_circ_0010936	101122961	LOC101122961
novel_circ_0010952	101110072	DHX8
novel_circ_0010972	101121022	KANSL1
novel_circ_0010984	101122708	TLK2
novel_circ_0011000	101102073	TANC2
novel_circ_0011007	101102573	DCAF7
novel_circ_0011112	101115555	ABCA6
novel_circ_0011166	101117261	CEP112
novel_circ_0011201	1.01102e+26	#N/A
novel_circ_0012662	101114806	MRE11
novel_circ_0012667	1.01102e+17	#N/A
novel_circ_0012688	101103667	CWF19L2
novel_circ_0012709	101104601	ACAT1
novel_circ_0012735	101106358	DDX10
novel_circ_0012784	101106105	VPS11
novel_circ_0012831	101116170	SOX6
novel_circ_0012846	101118556	RRAS2
novel_circ_0012874	101122304	USP47
novel_circ_0012884	101123068	SBF2
novel_circ_0012888	101123068	SBF2
novel_circ_0012894	101123068	SBF2
novel_circ_0012908	101123580	DENND5A
novel_circ_0012914	101102010	SCUBE2
novel_circ_0012915	101102010	SCUBE2
novel_circ_0012919	101107989	DENND2B
novel_circ_0012928	101106543	SYT9
novel_circ_0012935	101117614	TRIM3
novel_circ_0012962	101117360	NUP98
novel_circ_0012968	101118472	RNF121
novel_circ_0012977	101118215	DYNC2H1
[truncated: 2,258 more rows]
