# Supplementary material for: Differential Expression and Functional Analysis of CircRNA in the Ovaries of Low and High Fecundity Hanper Sheep
Source: Animals (Basel). 2021 Jun 23;11(7):1863. doi: 10.3390/ani11071863 (PMC8300399; doi:10.3390/ani11071863)
Supplement: Supplementary file 1 [file animals-11-01863-s001.zip › Supplementary Table S10.xlsx]

## Sheet: Sheet1
Supplementary Table S10.Sequences information .xlsx
circRNA_id	gene_id		chr	start	end	strand	full_length	splice_length	feature	gene_name	GO_id	GO_description	KO_id	KO_description
novel_circ_0005497	101102219	LTBP1	NC_019460.2	90468047	90483827	-	15780	694	exon:90468048-90468167,exon:90471970-90472092,exon:90472444-90472569,exon:90474210-90474335,exon:90482807-90482905,exon:90483728-90483827	--	GO:0003674,GO:0044238,GO:0005488,GO:0071704,GO:0043167,GO:0008152,GO:0044237,GO:0044767,GO:0048856,GO:1901363,GO:0097159,GO:0009987,GO:0044260,GO:0032502,GO:0005515,GO:1901360,GO:0034641,GO:0007517,GO:0061061,GO:0009986,GO:0046483,GO:0006725,GO:0006807,GO:0006139,GO:0043170,GO:0048731,GO:0050794,GO:0032501,GO:0090304,GO:0008150,GO:0016070,GO:0050789,GO:0044707,GO:0044424,GO:0065007,GO:0010467,GO:…	molecular_function,primary metabolic process,binding,organic substance metabolic process,ion binding,metabolic process,cellular metabolic process,single-organism developmental process,anatomical structure development,heterocyclic compound binding,organic cyclic compound binding,cellular process,cellular macromolecule metabolic process,developmental process,protein binding,organic cyclic compound …	--	--
novel_circ_0008937	101109808	COL12A1	NC_019465.2	1802595	1803938	-	1343	267	exon:1802596-1802742,exon:1803819-1803938	--	GO:0003674,GO:0005488,GO:0043167,GO:0003824,GO:0050877,GO:0051051,GO:0003008,GO:0051049,GO:0032879,GO:0009987,GO:0005515,GO:0001504,GO:0001505,GO:0050827,GO:0051580,GO:0051581,GO:0051588,GO:0051589,GO:0051609,GO:0050794,GO:0044763,GO:0007154,GO:0032501,GO:0048519,GO:0008150,GO:0005576,GO:0050789,GO:0044707,GO:0031644,GO:0050804,GO:0051969,GO:0065007,GO:0044700,GO:0023052,GO:0044699,GO:0042578,GO:…	molecular_function,binding,ion binding,catalytic activity,neurological system process,negative regulation of transport,system process,regulation of transport,regulation of localization,cellular process,protein binding,neurotransmitter uptake,regulation of neurotransmitter levels,toxin receptor binding,regulation of neurotransmitter uptake,negative regulation of neurotransmitter uptake,regulation …	oas04974	Protein digestion and absorption
novel_circ_0002314	443143	ITGAV	NC_019459.2	121584942	121593051	-	8109	506	exon:121584943-121585080,exon:121588219-121588373,exon:121589875-121589933,exon:121591529-121591636,exon:121593006-121593051	--	GO:0044767,GO:0048646,GO:0048856,GO:0048731,GO:0048468,GO:0045766,GO:0001525,GO:0001568,GO:0001944,GO:0045765,GO:0048514,GO:0072358,GO:0072359,GO:1901342,GO:0007249,GO:0010740,GO:0043122,GO:0043123,GO:0010627,GO:0051094,GO:0007243,GO:0030154,GO:0009653,GO:0048523,GO:0022603,GO:0032502,GO:0043066,GO:0043069,GO:0060548,GO:0048869,GO:0009967,GO:0010647,GO:0023056,GO:0048519,GO:0040011,GO:0007409,GO:…	single-organism developmental process,anatomical structure formation involved in morphogenesis,anatomical structure development,system development,cell development,positive regulation of angiogenesis,angiogenesis,blood vessel development,vasculature development,regulation of angiogenesis,blood vessel morphogenesis,cardiovascular system development,circulatory system development,regulation of vasc…	oas04514,oas05412,oas05410,oas05414,oas04512,oas05222,oas04919,oas04145,oas04510,oas05205,oas04810,oas05200,oas04151	Cell adhesion molecules (CAMs),Arrhythmogenic right ventricular cardiomyopathy (ARVC),Hypertrophic cardiomyopathy (HCM),Dilated cardiomyopathy,ECM-receptor interaction,Small cell lung cancer,Thyroid hormone signaling pathway,Phagosome,Focal adhesion,Proteoglycans in cancer,Regulation of actin cytoskeleton,Pathways in cancer,PI3K-Akt signaling pathway
novel_circ_0016082	101121478	GREB1L	NC_019480.2	34921856	34924463	-	2607	536	exon:34921857-34921998,exon:34922903-34923130,exon:34924298-34924463	--	--	--	--	--
novel_circ_0005615	101109529	IL1RL1	NC_019460.2	99142710	99145802	-	3092	354	exon:99142711-99142850,exon:99142950-99143091,exon:99145731-99145802	--	GO:0008150,GO:0050794,GO:0050789,GO:0065007,GO:0009987,GO:0044763,GO:0044699,GO:0003674,GO:0005515,GO:0051716,GO:0007165,GO:0044700,GO:0023052,GO:0005488,GO:0007154,GO:0050896	biological_process,regulation of cellular process,regulation of biological process,biological regulation,cellular process,single-organism cellular process,single-organism process,molecular_function,protein binding,cellular response to stimulus,signal transduction,single organism signaling,signaling,binding,cell communication,response to stimulus	--	--
novel_circ_0005617	101109529	IL1RL1	NC_019460.2	99145730	99147927	-	2197	410	exon:99145731-99145802,exon:99147497-99147659,exon:99147753-99147927	--	GO:0008150,GO:0050794,GO:0050789,GO:0065007,GO:0009987,GO:0044763,GO:0044699,GO:0003674,GO:0005515,GO:0051716,GO:0007165,GO:0044700,GO:0023052,GO:0005488,GO:0007154,GO:0050896	biological_process,regulation of cellular process,regulation of biological process,biological regulation,cellular process,single-organism cellular process,single-organism process,molecular_function,protein binding,cellular response to stimulus,signal transduction,single organism signaling,signaling,binding,cell communication,response to stimulus	--	--
novel_circ_0005901	101118182	SNX13	NC_019461.2	26442261	26448730	-	6469	438	exon:26442262-26442383,exon:26443436-26443535,exon:26446206-26446308,exon:26448618-26448730	--	GO:0003674,GO:0043168,GO:0044238,GO:0005488,GO:0071704,GO:0043167,GO:0008152,GO:0003824,GO:0044237,GO:1901363,GO:0097159,GO:0009987,GO:0044260,GO:1901360,GO:0034641,GO:0008156,GO:0048478,GO:0051053,GO:0090329,GO:2000104,GO:0006974,GO:0045005,GO:0046483,GO:0006725,GO:0051716,GO:0008289,GO:0006807,GO:0006139,GO:0033554,GO:0043170,GO:0050794,GO:0044763,GO:0048519,GO:0045934,GO:0051172,GO:0090304,GO:…	molecular_function,anion binding,primary metabolic process,binding,organic substance metabolic process,ion binding,metabolic process,catalytic activity,cellular metabolic process,heterocyclic compound binding,organic cyclic compound binding,cellular process,cellular macromolecule metabolic process,organic cyclic compound metabolic process,cellular nitrogen compound metabolic process,negative regu…	--	--
novel_circ_0014289	100048994	CYP11A1	NC_019475.2	33191347	33195650	+	4303	514	exon:33191348-33191503,exon:33193209-33193408,exon:33195493-33195650	--	GO:0003674,GO:0005488,GO:0043167,GO:0008152,GO:0003824,GO:0007606,GO:0050877,GO:0007600,GO:0003008,GO:1901363,GO:0097159,GO:0032501,GO:0008150,GO:0044707,GO:0044699,GO:0046914,GO:0046872,GO:0043169,GO:0016705,GO:0005575,GO:0044710,GO:0016491,GO:0016020,GO:0055114,GO:0044425,GO:0020037,GO:0046906,GO:0031224,GO:0005506,GO:0016021	molecular_function,binding,ion binding,metabolic process,catalytic activity,sensory perception of chemical stimulus,neurological system process,sensory perception,system process,heterocyclic compound binding,organic cyclic compound binding,multicellular organismal process,biological_process,single-multicellular organism process,single-organism process,transition metal ion binding,metal ion bindin…	oas04913,oas00140,oas01100	Ovarian steroidogenesis,Steroid hormone biosynthesis,Metabolic pathways
novel_circ_0010148	101120758	COL14A1	NC_019466.2	93857676	93871225	+	13549	351	exon:93857677-93857793,exon:93864298-93864441,exon:93871136-93871225	--	GO:0016791,GO:0042578,GO:0016788,GO:0003993,GO:0003674,GO:0005515,GO:0003824,GO:0046872,GO:0043169,GO:0016787,GO:0005488,GO:0043167	phosphatase activity,phosphoric ester hydrolase activity,hydrolase activity, acting on ester bonds,acid phosphatase activity,molecular_function,protein binding,catalytic activity,metal ion binding,cation binding,hydrolase activity,binding,ion binding	oas04974	Protein digestion and absorption
