# Supplementary material for: Differential Expression and Functional Analysis of CircRNA in the Ovaries of Low and High Fecundity Hanper Sheep
Source: Animals (Basel). 2021 Jun 23;11(7):1863. doi: 10.3390/ani11071863 (PMC8300399; doi:10.3390/ani11071863)
Supplement: Supplementary file 1 [file animals-11-01863-s001.zip › Supplementary Table S2.xlsx]

## Sheet: MF vs. PF
circRNA_id	gene_id	chr	start	end	strand	full_length	splice_length	feature	gene_name	GO_id	GO_description	KO_id	KO_description
novel_circ_0003361	101116015	NC_019459.2	34813300	34816803	-	3503	576	exon:34813301-34813606,exon:34816020-34816152,exon:34816667-34816803	--	GO:0003674,GO:0005488,GO:0005515,GO:0005576,GO:0005185,GO:0005184,GO:0005575,GO:0005179,GO:0005102	molecular_function,binding,protein binding,extracellular region,neurohypophyseal hormone activity,neuropeptide hormone activity,cellular_component,hormone activity,receptor binding	oas04010,oas04722,oas05034	MAPK signaling pathway,Neurotrophin signaling pathway,Alcoholism
novel_circ_0002663	443304	NC_019459.2	160526974	160527426	-	452	265	exon:160526975-160527129,exon:160527317-160527426	--	GO:0003674,GO:0035639,GO:0001883,GO:0032549,GO:0032550,GO:0032555,GO:0001882,GO:0017076,GO:0032553,GO:0043168,GO:0044238,GO:0005488,GO:0071704,GO:0000166,GO:1901265,GO:0043167,GO:0008152,GO:0036094,GO:0003824,GO:0005524,GO:0032559,GO:0030554,GO:0044237,GO:0016310,GO:1901363,GO:0097159,GO:0009987,GO:0006468,GO:0044260,GO:0016301,GO:0016740,GO:0004672,GO:0043170,GO:0016772,GO:0016773,GO:0004871,GO:…	molecular_function,purine ribonucleoside triphosphate binding,purine nucleoside binding,ribonucleoside binding,purine ribonucleoside binding,purine ribonucleotide binding,nucleoside binding,purine nucleotide binding,ribonucleotide binding,anion binding,primary metabolic process,binding,organic substance metabolic process,nucleotide binding,nucleoside phosphate binding,ion binding,metabolic proces…	oas04350,oas04550,oas04060	TGF-beta signaling pathway,Signaling pathways regulating pluripotency of stem cells,Cytokine-cytokine receptor interaction
novel_circ_0017566	101107847	NC_019484.2	47434292	47448778	-	14486	554	exon:47434293-47434408,exon:47435714-47435805,exon:47443771-47443893,exon:47448556-47448778	--	GO:0003674,GO:0035639,GO:0001883,GO:0032549,GO:0032550,GO:0032555,GO:0001882,GO:0017076,GO:0032553,GO:0043168,GO:0005488,GO:0071704,GO:0000166,GO:1901265,GO:0043167,GO:0008152,GO:0036094,GO:0003824,GO:0031683,GO:0005524,GO:0032559,GO:0030554,GO:0044237,GO:0005525,GO:0032561,GO:0019001,GO:0032403,GO:1901363,GO:0097159,GO:0009987,GO:0005515,GO:0017111,GO:0003924,GO:0034641,GO:0016462,GO:0051716,GO:…	molecular_function,purine ribonucleoside triphosphate binding,purine nucleoside binding,ribonucleoside binding,purine ribonucleoside binding,purine ribonucleotide binding,nucleoside binding,purine nucleotide binding,ribonucleotide binding,anion binding,binding,organic substance metabolic process,nucleotide binding,nucleoside phosphate binding,ion binding,metabolic process,small molecule binding,c…	oas04150	mTOR signaling pathway
novel_circ_0014289	100048994	NC_019475.2	33191347	33195650	+	4303	514	exon:33191348-33191503,exon:33193209-33193408,exon:33195493-33195650	--	GO:0003674,GO:0005488,GO:0043167,GO:0008152,GO:0003824,GO:0007606,GO:0050877,GO:0007600,GO:0003008,GO:1901363,GO:0097159,GO:0032501,GO:0008150,GO:0044707,GO:0044699,GO:0046914,GO:0046872,GO:0043169,GO:0016705,GO:0005575,GO:0044710,GO:0016491,GO:0016020,GO:0055114,GO:0044425,GO:0020037,GO:0046906,GO:0031224,GO:0005506,GO:0016021	molecular_function,binding,ion binding,metabolic process,catalytic activity,sensory perception of chemical stimulus,neurological system process,sensory perception,system process,heterocyclic compound binding,organic cyclic compound binding,multicellular organismal process,biological_process,single-multicellular organism process,single-organism process,transition metal ion binding,metal ion bindin…	oas04913,oas00140,oas01100	Ovarian steroidogenesis,Steroid hormone biosynthesis,Metabolic pathways
novel_circ_0003144	101110124	NC_019459.2	239442253	239443121	-	868	357	exon:239442254-239442371,exon:239442652-239442728,exon:239442960-239443121	--	GO:0003674,GO:0035639,GO:0001883,GO:0032549,GO:0032550,GO:0032555,GO:0001882,GO:0017076,GO:0032553,GO:0043168,GO:0044238,GO:0005488,GO:0071704,GO:0000166,GO:1901265,GO:0043167,GO:0008152,GO:0036094,GO:0003824,GO:0005524,GO:0032559,GO:0030554,GO:0044237,GO:0016310,GO:1901363,GO:0097159,GO:0009987,GO:0006468,GO:0044260,GO:0016301,GO:0016740,GO:0004672,GO:0043170,GO:0016772,GO:0016773,GO:0008150,GO:…	molecular_function,purine ribonucleoside triphosphate binding,purine nucleoside binding,ribonucleoside binding,purine ribonucleoside binding,purine ribonucleotide binding,nucleoside binding,purine nucleotide binding,ribonucleotide binding,anion binding,primary metabolic process,binding,organic substance metabolic process,nucleotide binding,nucleoside phosphate binding,ion binding,metabolic proces…	oas04010,oas04720,oas04914,oas04114,oas04722,oas04150	MAPK signaling pathway,Long-term potentiation,Progesterone-mediated oocyte maturation,Oocyte meiosis,Neurotrophin signaling pathway,mTOR signaling pathway
novel_circ_0001111	101108362	NC_019458.2	245283102	245297484	-	14382	317	exon:245283103-245283197,exon:245292452-245292555,exon:245297367-245297484	--	GO:0003674,GO:0044238,GO:0005488,GO:0071704,GO:0008152,GO:0044237,GO:0009987,GO:0044248,GO:0005515,GO:1901360,GO:0034641,GO:0009056,GO:0031329,GO:0046483,GO:0006725,GO:0009894,GO:0051716,GO:0006807,GO:0006139,GO:0050794,GO:0006140,GO:0009118,GO:0030811,GO:0033121,GO:1900542,GO:0044763,GO:0007154,GO:0006195,GO:0072523,GO:0008150,GO:0009166,GO:1901292,GO:0050896,GO:0050789,GO:0006796,GO:0006793,GO:…	molecular_function,primary metabolic process,binding,organic substance metabolic process,metabolic process,cellular metabolic process,cellular process,cellular catabolic process,protein binding,organic cyclic compound metabolic process,cellular nitrogen compound metabolic process,catabolic process,regulation of cellular catabolic process,heterocycle metabolic process,cellular aromatic compound me…	oas04014,oas04010,oas05203	Ras signaling pathway,MAPK signaling pathway,Viral carcinogenesis
novel_circ_0017442	101116807	NC_019484.2	1621521	1633355	-	11834	264	exon:1621522-1621785	--	GO:0003674,GO:0035639,GO:0001883,GO:0032549,GO:0032550,GO:0032555,GO:0001882,GO:0017076,GO:0032553,GO:0043168,GO:0044238,GO:0005488,GO:0071704,GO:0000166,GO:1901265,GO:0043167,GO:0008152,GO:0036094,GO:0003824,GO:0005524,GO:0032559,GO:0030554,GO:0044237,GO:0016310,GO:1901363,GO:0097159,GO:0009987,GO:0006468,GO:0044260,GO:0016301,GO:0016740,GO:0004672,GO:0043170,GO:0016772,GO:0016773,GO:0008150,GO:…	molecular_function,purine ribonucleoside triphosphate binding,purine nucleoside binding,ribonucleoside binding,purine ribonucleoside binding,purine ribonucleotide binding,nucleoside binding,purine nucleotide binding,ribonucleotide binding,anion binding,primary metabolic process,binding,organic substance metabolic process,nucleotide binding,nucleoside phosphate binding,ion binding,metabolic proces…	oas04014,oas04913,oas04010,oas04720,oas04024,oas04914,oas04962,oas04114,oas04976,oas04727,oas04970,oas05032,oas04750,oas05146,oas05205,oas05020,oas04742,oas04611,oas04961,oas04910,oas05030,oas04340,oas05031,oas04062,oas04020,oas04918,oas04971,oas05169,oas05414,oas04911,oas04912,oas04210,oas04540,oas05203,oas04713,oas04916,oas04915,oas04723,oas04726,oas04724,oas04725,oas04919,oas04270,oas05166,oas…	Ras signaling pathway,Ovarian steroidogenesis,MAPK signaling pathway,Long-term potentiation,cAMP signaling pathway,Progesterone-mediated oocyte maturation,Vasopressin-regulated water reabsorption,Oocyte meiosis,Bile secretion,GABAergic synapse,Salivary secretion,Morphine addiction,Inflammatory mediator regulation of TRP channels,Amoebiasis,Proteoglycans in cancer,Prion diseases,Taste transduction…
novel_circ_0016087	101121478	NC_019480.2	35006362	35038743	-	32381	568	exon:35006363-35006485,exon:35008595-35008771,exon:35028318-35028477,exon:35038636-35038743	--	--	--	--	--
novel_circ_0009010	101107969	NC_019465.2	25376525	25378422	+	1897	297	exon:25376526-25376642,exon:25378243-25378422	--	GO:0003674,GO:0044238,GO:0005488,GO:0071704,GO:0008152,GO:0003824,GO:0004713,GO:0044237,GO:0044767,GO:0048856,GO:0016310,GO:0032879,GO:0009987,GO:0006468,GO:0044260,GO:0032502,GO:0005515,GO:0016301,GO:0016740,GO:0051716,GO:0004672,GO:0043170,GO:0050794,GO:0016772,GO:0044763,GO:0016773,GO:0007154,GO:0032501,GO:0004871,GO:0060089,GO:0008150,GO:0050896,GO:0050789,GO:0006796,GO:0006793,GO:0044707,GO:…	molecular_function,primary metabolic process,binding,organic substance metabolic process,metabolic process,catalytic activity,protein tyrosine kinase activity,cellular metabolic process,single-organism developmental process,anatomical structure development,phosphorylation,regulation of localization,cellular process,protein phosphorylation,cellular macromolecule metabolic process,developmental pro…	oas05146,oas05143,oas04510,oas04512,oas05222,oas05145,oas04151,oas05200	Amoebiasis,African trypanosomiasis,Focal adhesion,ECM-receptor interaction,Small cell lung cancer,Toxoplasmosis,PI3K-Akt signaling pathway,Pathways in cancer
novel_circ_0012846	101118556	NC_019472.2	37931405	37932782	+	1377	300	exon:37931406-37931493,exon:37932400-37932502,exon:37932674-37932782	--	GO:0003674,GO:0035639,GO:0001883,GO:0032549,GO:0032550,GO:0032555,GO:0001882,GO:0017076,GO:0032553,GO:0043168,GO:0005488,GO:0000166,GO:1901265,GO:0043167,GO:0036094,GO:0005525,GO:0032561,GO:0019001,GO:1901363,GO:0097159,GO:0009987,GO:0051716,GO:0050794,GO:0044763,GO:0007154,GO:0008150,GO:0050896,GO:0050789,GO:0007264,GO:0065007,GO:0044700,GO:0023052,GO:0044699,GO:0007165,GO:0035556	molecular_function,purine ribonucleoside triphosphate binding,purine nucleoside binding,ribonucleoside binding,purine ribonucleoside binding,purine ribonucleotide binding,nucleoside binding,purine nucleotide binding,ribonucleotide binding,anion binding,binding,nucleotide binding,nucleoside phosphate binding,ion binding,small molecule binding,GTP binding,guanyl ribonucleotide binding,guanyl nucleo…	oas04014,oas04010,oas04024,oas05205,oas04810,oas05166,oas04530	Ras signaling pathway,MAPK signaling pathway,cAMP signaling pathway,Proteoglycans in cancer,Regulation of actin cytoskeleton,HTLV-I infection,Tight junction
novel_circ_0008231	101122283	NC_019464.2	42234517	42234852	+	335	335	exon:42234518-42234852	--	GO:0003674,GO:0009987,GO:0051716,GO:0007186,GO:0050794,GO:0044763,GO:0007154,GO:0004871,GO:0060089,GO:0008150,GO:0050896,GO:0050789,GO:0007166,GO:0065007,GO:0044700,GO:0023052,GO:0044699,GO:0007165,GO:0005575,GO:0004872,GO:0038023,GO:0004888,GO:0016020,GO:0004930,GO:0044425,GO:0031224,GO:0016021	molecular_function,cellular process,cellular response to stimulus,G-protein coupled receptor signaling pathway,regulation of cellular process,single-organism cellular process,cell communication,signal transducer activity,molecular transducer activity,biological_process,response to stimulus,regulation of biological process,cell surface receptor signaling pathway,biological regulation,single organi…	oas04024,oas04750,oas04080	cAMP signaling pathway,Inflammatory mediator regulation of TRP channels,Neuroactive ligand-receptor interaction
novel_circ_0013119	443444	NC_019472.2	7506296	7509440	+	3144	310	exon:7506297-7506454,exon:7509289-7509440	--	GO:0003674,GO:0044238,GO:0005488,GO:0071704,GO:0043167,GO:0008152,GO:0044237,GO:1901363,GO:0097159,GO:0009987,GO:0044260,GO:1901360,GO:0034641,GO:0046483,GO:0006725,GO:0051716,GO:0008289,GO:0006807,GO:0006139,GO:0043170,GO:0009725,GO:0050794,GO:0044763,GO:0007154,GO:0009719,GO:0004871,GO:0060089,GO:0090304,GO:0008150,GO:0010033,GO:0050896,GO:0016070,GO:0050789,GO:0044424,GO:0033993,GO:0043401,GO:…	molecular_function,primary metabolic process,binding,organic substance metabolic process,ion binding,metabolic process,cellular metabolic process,heterocyclic compound binding,organic cyclic compound binding,cellular process,cellular macromolecule metabolic process,organic cyclic compound metabolic process,cellular nitrogen compound metabolic process,heterocycle metabolic process,cellular aromati…	oas04914,oas04114	Progesterone-mediated oocyte maturation,Oocyte meiosis
novel_circ_0008937	101109808	NC_019465.2	1802595	1803938	-	1343	267	exon:1802596-1802742,exon:1803819-1803938	--	GO:0003674,GO:0005488,GO:0043167,GO:0003824,GO:0050877,GO:0051051,GO:0003008,GO:0051049,GO:0032879,GO:0009987,GO:0005515,GO:0001504,GO:0001505,GO:0050827,GO:0051580,GO:0051581,GO:0051588,GO:0051589,GO:0051609,GO:0050794,GO:0044763,GO:0007154,GO:0032501,GO:0048519,GO:0008150,GO:0005576,GO:0050789,GO:0044707,GO:0031644,GO:0050804,GO:0051969,GO:0065007,GO:0044700,GO:0023052,GO:0044699,GO:0042578,GO:…	molecular_function,binding,ion binding,catalytic activity,neurological system process,negative regulation of transport,system process,regulation of transport,regulation of localization,cellular process,protein binding,neurotransmitter uptake,regulation of neurotransmitter levels,toxin receptor binding,regulation of neurotransmitter uptake,negative regulation of neurotransmitter uptake,regulation …	oas04974	Protein digestion and absorption
novel_circ_0004301	101106317	NC_019460.2	150879103	150882575	-	3472	386	exon:150879104-150879244,exon:150880144-150880237,exon:150881417-150881485,exon:150882494-150882575	--	GO:0003674,GO:0035639,GO:0001883,GO:0032549,GO:0032550,GO:0032555,GO:0001882,GO:0017076,GO:0032553,GO:0043168,GO:0044238,GO:0005488,GO:0071704,GO:0000166,GO:1901265,GO:0043167,GO:0008152,GO:0036094,GO:0003824,GO:0031683,GO:0044237,GO:0005525,GO:0032561,GO:0019001,GO:0032403,GO:1901363,GO:0097159,GO:0009987,GO:0044260,GO:0005515,GO:0017111,GO:0003924,GO:0016462,GO:0051716,GO:0007186,GO:0016818,GO:…	molecular_function,purine ribonucleoside triphosphate binding,purine nucleoside binding,ribonucleoside binding,purine ribonucleoside binding,purine ribonucleotide binding,nucleoside binding,purine nucleotide binding,ribonucleotide binding,anion binding,primary metabolic process,binding,organic substance metabolic process,nucleotide binding,nucleoside phosphate binding,ion binding,metabolic proces…	oas04014,oas04010,oas04720,oas04024,oas04972,oas04722,oas04015,oas04611,oas04062,oas05211,oas04510,oas04670	Ras signaling pathway,MAPK signaling pathway,Long-term potentiation,cAMP signaling pathway,Pancreatic secretion,Neurotrophin signaling pathway,Rap1 signaling pathway,Platelet activation,Chemokine signaling pathway,Renal cell carcinoma,Focal adhesion,Leukocyte transendothelial migration
novel_circ_0006554	443431	NC_019462.2	13796286	13796838	-	552	552	exon:13796287-13796838	--	GO:0003674,GO:0035639,GO:0001883,GO:0032549,GO:0032550,GO:0032555,GO:0001882,GO:0017076,GO:0032553,GO:0043168,GO:0044238,GO:0005488,GO:0071704,GO:0000166,GO:1901265,GO:0043167,GO:0008152,GO:0036094,GO:0003824,GO:0005524,GO:0032559,GO:0004713,GO:0030554,GO:0044237,GO:0016310,GO:1901363,GO:0097159,GO:0009987,GO:0006468,GO:0044260,GO:0005515,GO:0016301,GO:0016740,GO:0051716,GO:0004672,GO:0043170,GO:…	molecular_function,purine ribonucleoside triphosphate binding,purine nucleoside binding,ribonucleoside binding,purine ribonucleoside binding,purine ribonucleotide binding,nucleoside binding,purine nucleotide binding,ribonucleotide binding,anion binding,primary metabolic process,binding,organic substance metabolic process,nucleotide binding,nucleoside phosphate binding,ion binding,metabolic proces…	oas04014,oas04913,oas04015,oas04960,oas04930,oas04910,oas04932,oas04520,oas04066,oas04152,oas04068,oas04022,oas04151	Ras signaling pathway,Ovarian steroidogenesis,Rap1 signaling pathway,Aldosterone-regulated sodium reabsorption,Type II diabetes mellitus,Insulin signaling pathway,Non-alcoholic fatty liver disease (NAFLD),Adherens junction,HIF-1 signaling pathway,AMPK signaling pathway,FoxO signaling pathway,cGMP-PKG signaling pathway,PI3K-Akt signaling pathway
novel_circ_0013595	443229	NC_019474.2	12507242	12507820	-	578	578	exon:12507243-12507820	--	GO:0003674,GO:0044238,GO:0071704,GO:0008152,GO:0044237,GO:0009987,GO:0044260,GO:1901360,GO:0034641,GO:0046483,GO:0006725,GO:0006807,GO:0006139,GO:0043170,GO:0050794,GO:0090304,GO:0008150,GO:0016070,GO:0050789,GO:0065007,GO:0010467,GO:0005622,GO:1901576,GO:0009058,GO:0044249,GO:0018130,GO:0044271,GO:0005623,GO:0044464,GO:0019219,GO:0051171,GO:0001071,GO:0003700,GO:1901362,GO:0009059,GO:0031323,GO:…	molecular_function,primary metabolic process,organic substance metabolic process,metabolic process,cellular metabolic process,cellular process,cellular macromolecule metabolic process,organic cyclic compound metabolic process,cellular nitrogen compound metabolic process,heterocycle metabolic process,cellular aromatic compound metabolic process,nitrogen compound metabolic process,nucleobase-contai…	oas04350,oas04550,oas04390,oas05202	TGF-beta signaling pathway,Signaling pathways regulating pluripotency of stem cells,Hippo signaling pathway,Transcriptional misregulation in cancer
novel_circ_0004874	443457	NC_019460.2	220411494	220411942	+	448	448	exon:220411495-220411942	--	GO:0003674,GO:0044238,GO:0005488,GO:0071704,GO:0043167,GO:0008152,GO:0044237,GO:1901363,GO:0097159,GO:0009987,GO:0044260,GO:0005515,GO:1901360,GO:0034641,GO:0046483,GO:0006725,GO:0051716,GO:0006807,GO:0006139,GO:0043170,GO:0009725,GO:0050794,GO:0044763,GO:0007154,GO:0032501,GO:0009719,GO:0090304,GO:0008150,GO:0048609,GO:0005576,GO:0010033,GO:0050896,GO:0016070,GO:0050789,GO:0032504,GO:0044424,GO:…	molecular_function,primary metabolic process,binding,organic substance metabolic process,ion binding,metabolic process,cellular metabolic process,heterocyclic compound binding,organic cyclic compound binding,cellular process,cellular macromolecule metabolic process,protein binding,organic cyclic compound metabolic process,cellular nitrogen compound metabolic process,heterocycle metabolic process,…	oas04024,oas04932,oas03320,oas04920,oas05160	cAMP signaling pathway,Non-alcoholic fatty liver disease (NAFLD),PPAR signaling pathway,Adipocytokine signaling pathway,Hepatitis C
novel_circ_0005901	101118182	NC_019461.2	26442261	26448730	-	6469	438	exon:26442262-26442383,exon:26443436-26443535,exon:26446206-26446308,exon:26448618-26448730	--	GO:0003674,GO:0043168,GO:0044238,GO:0005488,GO:0071704,GO:0043167,GO:0008152,GO:0003824,GO:0044237,GO:1901363,GO:0097159,GO:0009987,GO:0044260,GO:1901360,GO:0034641,GO:0008156,GO:0048478,GO:0051053,GO:0090329,GO:2000104,GO:0006974,GO:0045005,GO:0046483,GO:0006725,GO:0051716,GO:0008289,GO:0006807,GO:0006139,GO:0033554,GO:0043170,GO:0050794,GO:0044763,GO:0048519,GO:0045934,GO:0051172,GO:0090304,GO:…	molecular_function,anion binding,primary metabolic process,binding,organic substance metabolic process,ion binding,metabolic process,catalytic activity,cellular metabolic process,heterocyclic compound binding,organic cyclic compound binding,cellular process,cellular macromolecule metabolic process,organic cyclic compound metabolic process,cellular nitrogen compound metabolic process,negative regu…	--	--
novel_circ_0000169	101102355	NC_019458.2	121123784	121127228	-	3444	321	exon:121123785-121123908,exon:121127032-121127228	--	GO:0003674,GO:0005488,GO:0030246	molecular_function,binding,carbohydrate binding	--	--
novel_circ_0016617	105604883	NC_019481.2	41540868	41549189	-	8321	384	exon:41540869-41541018,exon:41545056-41545152,exon:41549053-41549189	--	GO:0003674,GO:0044238,GO:0071704,GO:0008152,GO:0003824,GO:0044237,GO:0009987,GO:0044260,GO:0009249,GO:0018065,GO:0016740,GO:0043170,GO:0008150,GO:0043412,GO:1901576,GO:0009058,GO:0044249,GO:0006464,GO:0036211,GO:0044267,GO:0016757,GO:0009059,GO:0034645,GO:0019538,GO:0042158,GO:0005575,GO:0016020,GO:0042157	molecular_function,primary metabolic process,organic substance metabolic process,metabolic process,catalytic activity,cellular metabolic process,cellular process,cellular macromolecule metabolic process,protein lipoylation,protein-cofactor linkage,transferase activity,macromolecule metabolic process,biological_process,macromolecule modification,organic substance biosynthetic process,biosynthetic …	--	--
novel_circ_0000167	101101853	NC_019458.2	120980861	120982034	+	1173	157	exon:120980862-120981018	--	GO:0003674,GO:0005488,GO:0003824,GO:1901363,GO:0097159,GO:0042578,GO:0016787,GO:0016788,GO:0004190,GO:0070001,GO:0005575,GO:0016020,GO:0003676,GO:0070011,GO:0004175,GO:0008233	molecular_function,binding,catalytic activity,heterocyclic compound binding,organic cyclic compound binding,phosphoric ester hydrolase activity,hydrolase activity,hydrolase activity, acting on ester bonds,aspartic-type endopeptidase activity,aspartic-type peptidase activity,cellular_component,membrane,nucleic acid binding,peptidase activity, acting on L-amino acid peptides,endopeptidase activity,…	oas00562,oas04070,oas01100	Inositol phosphate metabolism,Phosphatidylinositol signaling system,Metabolic pathways
novel_circ_0008572	101108755	NC_019464.2	73039117	73043101	+	3984	341	exon:73039118-73039218,exon:73040888-73040989,exon:73042964-73043101	--	GO:0003674,GO:0035639,GO:0001883,GO:0032549,GO:0032550,GO:0032555,GO:0001882,GO:0017076,GO:0032553,GO:0043168,GO:0044238,GO:0005488,GO:0071704,GO:0000166,GO:1901265,GO:0043167,GO:0008152,GO:0036094,GO:0003824,GO:0005524,GO:0032559,GO:0030554,GO:0044237,GO:1901363,GO:0097159,GO:0009987,GO:0006396,GO:0044260,GO:0005515,GO:1901360,GO:0034641,GO:0046483,GO:0006725,GO:0006807,GO:0006139,GO:0034470,GO:…	molecular_function,purine ribonucleoside triphosphate binding,purine nucleoside binding,ribonucleoside binding,purine ribonucleoside binding,purine ribonucleotide binding,nucleoside binding,purine nucleotide binding,ribonucleotide binding,anion binding,primary metabolic process,binding,organic substance metabolic process,nucleotide binding,nucleoside phosphate binding,ion binding,metabolic proces…	--	--
novel_circ_0001477	101115254	NC_019458.2	273341642	273384630	-	42988	391	exon:273341643-273341798,exon:273384396-273384630	--	GO:0003674,GO:0035639,GO:0001883,GO:0032549,GO:0032550,GO:0032555,GO:0001882,GO:0017076,GO:0032553,GO:0043168,GO:0044238,GO:0005488,GO:0071704,GO:0000166,GO:1901265,GO:0043167,GO:0008152,GO:0036094,GO:0003824,GO:0005524,GO:0032559,GO:0030554,GO:0044237,GO:0004386,GO:1901363,GO:0097159,GO:0009987,GO:0046782,GO:0044260,GO:0009379,GO:0048476,GO:0017111,GO:1901360,GO:0033202,GO:0034641,GO:0016462,GO:…	molecular_function,purine ribonucleoside triphosphate binding,purine nucleoside binding,ribonucleoside binding,purine ribonucleoside binding,purine ribonucleotide binding,nucleoside binding,purine nucleotide binding,ribonucleotide binding,anion binding,primary metabolic process,binding,organic substance metabolic process,nucleotide binding,nucleoside phosphate binding,ion binding,metabolic proces…	--	--
novel_circ_0002308	101116019	NC_019459.2	121482912	121499938	-	17026	351	exon:121482913-121483029,exon:121499705-121499938	--	GO:0005575,GO:0016020,GO:0044425,GO:0031224,GO:0016021	cellular_component,membrane,membrane part,intrinsic to membrane,integral to membrane	--	--
novel_circ_0007597	101102983	NC_019463.2	67162974	67166998	-	4024	361	exon:67162975-67163073,exon:67166453-67166545,exon:67166830-67166998	--	GO:0003674,GO:0008152,GO:0003824,GO:0008150,GO:0051920,GO:0016705,GO:0044710,GO:0016491,GO:0055114	molecular_function,metabolic process,catalytic activity,biological_process,peroxiredoxin activity,oxidoreductase activity, acting on paired donors, with incorporation or reduction of molecular oxygen,single-organism metabolic process,oxidoreductase activity,oxidation-reduction process	--	--
novel_circ_0016197	101105203	NC_019480.2	42599863	42601622	-	1759	425	exon:42599864-42600077,exon:42601412-42601622	--	GO:0003674,GO:0071704,GO:0008152,GO:0003824,GO:0044237,GO:0008939,GO:0009987,GO:1901360,GO:0034641,GO:0016740,GO:0046483,GO:0006725,GO:0006807,GO:0008150,GO:0044424,GO:0005622,GO:1901576,GO:0044281,GO:0009058,GO:0044249,GO:0005634,GO:0009236,GO:0018130,GO:0044271,GO:0009235,GO:0005623,GO:0044464,GO:0016757,GO:1901362,GO:0044283,GO:0019438,GO:0044711,GO:0043231,GO:0043227,GO:1901564,GO:0009110,GO:…	molecular_function,organic substance metabolic process,metabolic process,catalytic activity,cellular metabolic process,nicotinate-nucleotide-dimethylbenzimidazole phosphoribosyltransferase activity,cellular process,organic cyclic compound metabolic process,cellular nitrogen compound metabolic process,transferase activity,heterocycle metabolic process,cellular aromatic compound metabolic process,n…	--	--
novel_circ_0001668	101101823	NC_019458.2	51690774	51691792	+	1018	253	intron:51690775-51690959,intron:51691725-51691792	--;--;--;--;--;--;--;--;--;--;--;--	GO:0003674,GO:0005488,GO:0043167,GO:0046914,GO:0008270,GO:0046872,GO:0043169	molecular_function,binding,ion binding,transition metal ion binding,zinc ion binding,metal ion binding,cation binding	--	--
novel_circ_0004220	101108825	NC_019460.2	140791319	140806847	-	15528	388	exon:140791320-140791397,exon:140794400-140794542,exon:140802798-140802858,exon:140806742-140806847	--	GO:0003674,GO:0005488,GO:0005515,GO:0046983	molecular_function,binding,protein binding,protein dimerization activity	--	--
novel_circ_0002674	101122761	NC_019459.2	164699950	164705685	+	5735	270	exon:164699951-164700016,exon:164705482-164705685	--	GO:0003674,GO:0044238,GO:0005488,GO:0071704,GO:0008152,GO:0003824,GO:0005515,GO:0043170,GO:0008150,GO:0016787,GO:0004222,GO:0019538,GO:0008237,GO:0070011,GO:0004175,GO:0008233,GO:0006508	molecular_function,primary metabolic process,binding,organic substance metabolic process,metabolic process,catalytic activity,protein binding,macromolecule metabolic process,biological_process,hydrolase activity,metalloendopeptidase activity,protein metabolic process,metallopeptidase activity,peptidase activity, acting on L-amino acid peptides,endopeptidase activity,peptidase activity,proteolysis	--	--
novel_circ_0001783	101123510	NC_019458.2	67747613	67775555	-	27942	532	exon:67747614-67747661,exon:67747755-67747861,exon:67749307-67749398,exon:67774541-67774692,exon:67775423-67775555	--	GO:0003674,GO:0035639,GO:0001883,GO:0032549,GO:0032550,GO:0032555,GO:0001882,GO:0017076,GO:0032553,GO:0043168,GO:0005488,GO:0000166,GO:1901265,GO:0043167,GO:0036094,GO:0003824,GO:0005524,GO:0032559,GO:0030554,GO:1901363,GO:0097159,GO:0016787,GO:0003676,GO:0003677	molecular_function,purine ribonucleoside triphosphate binding,purine nucleoside binding,ribonucleoside binding,purine ribonucleoside binding,purine ribonucleotide binding,nucleoside binding,purine nucleotide binding,ribonucleotide binding,anion binding,binding,nucleotide binding,nucleoside phosphate binding,ion binding,small molecule binding,catalytic activity,ATP binding,adenyl ribonucleotide bi…	--	--
novel_circ_0001787	101123510	NC_019458.2	67760298	67774692	-	14394	376	exon:67760299-67760379,exon:67762312-67762359,exon:67763904-67763998,exon:67774541-67774692	--	GO:0003674,GO:0035639,GO:0001883,GO:0032549,GO:0032550,GO:0032555,GO:0001882,GO:0017076,GO:0032553,GO:0043168,GO:0005488,GO:0000166,GO:1901265,GO:0043167,GO:0036094,GO:0003824,GO:0005524,GO:0032559,GO:0030554,GO:1901363,GO:0097159,GO:0016787,GO:0003676,GO:0003677	molecular_function,purine ribonucleoside triphosphate binding,purine nucleoside binding,ribonucleoside binding,purine ribonucleoside binding,purine ribonucleotide binding,nucleoside binding,purine nucleotide binding,ribonucleotide binding,anion binding,binding,nucleotide binding,nucleoside phosphate binding,ion binding,small molecule binding,catalytic activity,ATP binding,adenyl ribonucleotide bi…	--	--
novel_circ_0014645	101120870	NC_019476.2	15192986	15197341	+	4355	751	exon:15192987-15193048,exon:15196653-15197341	--	GO:0003674,GO:0035639,GO:0001883,GO:0032549,GO:0032550,GO:0032555,GO:0001882,GO:0017076,GO:0032553,GO:0043168,GO:0044238,GO:0005488,GO:0071704,GO:0000166,GO:1901265,GO:0043167,GO:0008152,GO:0036094,GO:0003824,GO:0005524,GO:0032559,GO:0030554,GO:0044237,GO:0071705,GO:0016310,GO:1901363,GO:0097159,GO:0009987,GO:0006468,GO:0006396,GO:0044260,GO:0008509,GO:1901360,GO:0034641,GO:0016301,GO:0016740,GO:…	molecular_function,purine ribonucleoside triphosphate binding,purine nucleoside binding,ribonucleoside binding,purine ribonucleoside binding,purine ribonucleotide binding,nucleoside binding,purine nucleotide binding,ribonucleotide binding,anion binding,primary metabolic process,binding,organic substance metabolic process,nucleotide binding,nucleoside phosphate binding,ion binding,metabolic proces…	--	--
novel_circ_0001788	101123510	NC_019458.2	67760298	67775555	-	15257	655	exon:67760299-67760379,exon:67762312-67762359,exon:67763904-67763998,exon:67764950-67765095,exon:67774541-67774692,exon:67775423-67775555	--	GO:0003674,GO:0035639,GO:0001883,GO:0032549,GO:0032550,GO:0032555,GO:0001882,GO:0017076,GO:0032553,GO:0043168,GO:0005488,GO:0000166,GO:1901265,GO:0043167,GO:0036094,GO:0003824,GO:0005524,GO:0032559,GO:0030554,GO:1901363,GO:0097159,GO:0016787,GO:0003676,GO:0003677	molecular_function,purine ribonucleoside triphosphate binding,purine nucleoside binding,ribonucleoside binding,purine ribonucleoside binding,purine ribonucleotide binding,nucleoside binding,purine nucleotide binding,ribonucleotide binding,anion binding,binding,nucleotide binding,nucleoside phosphate binding,ion binding,small molecule binding,catalytic activity,ATP binding,adenyl ribonucleotide bi…	--	--
novel_circ_0004491	101114433	NC_019460.2	173543659	173551630	+	7971	263	exon:173546396-173546504,exon:173550979-173551045,exon:173551544-173551630	--	GO:0003674,GO:0035639,GO:0001883,GO:0032549,GO:0032550,GO:0032555,GO:0001882,GO:0017076,GO:0032553,GO:0043168,GO:0005488,GO:0000166,GO:1901265,GO:0043167,GO:0036094,GO:0003824,GO:0005524,GO:0032559,GO:0030554,GO:1901363,GO:0097159,GO:0017111,GO:0016462,GO:0016818,GO:0016817,GO:0008150,GO:0016887,GO:0016787,GO:0051179,GO:0006810,GO:0051234,GO:0042623,GO:0005575,GO:0016020,GO:0016820,GO:0044425,GO:…	molecular_function,purine ribonucleoside triphosphate binding,purine nucleoside binding,ribonucleoside binding,purine ribonucleoside binding,purine ribonucleotide binding,nucleoside binding,purine nucleotide binding,ribonucleotide binding,anion binding,binding,nucleotide binding,nucleoside phosphate binding,ion binding,small molecule binding,catalytic activity,ATP binding,adenyl ribonucleotide bi…	--	--
novel_circ_0004357	101108903	NC_019460.2	162751337	162752432	+	1095	199	exon:162751704-162751800,exon:162752331-162752432	--	GO:0003674,GO:0044238,GO:0071704,GO:0008152,GO:0003824,GO:0044237,GO:0072329,GO:0009987,GO:0044248,GO:0009056,GO:0016054,GO:0046395,GO:0044282,GO:0044712,GO:0016042,GO:0003997,GO:0006635,GO:0009062,GO:0019395,GO:0034440,GO:0016634,GO:0008150,GO:0044424,GO:0005737,GO:0005622,GO:0044281,GO:0044242,GO:1901575,GO:0044444,GO:0005623,GO:0044464,GO:0030258,GO:0032787,GO:0043231,GO:0043227,GO:0005777,GO:…	molecular_function,primary metabolic process,organic substance metabolic process,metabolic process,catalytic activity,cellular metabolic process,monocarboxylic acid catabolic process,cellular process,cellular catabolic process,catabolic process,organic acid catabolic process,carboxylic acid catabolic process,small molecule catabolic process,single-organism catabolic process,lipid catabolic proces…	--	--
novel_circ_0007469	101115210	NC_019463.2	4817575	4824958	+	7383	349	exon:4817576-4817669,exon:4821217-4821377,exon:4824865-4824958	--	GO:0003674,GO:0005488,GO:0043167,GO:1901363,GO:0097159,GO:0009987,GO:0071702,GO:0044763,GO:0030117,GO:0048475,GO:0008150,GO:0033036,GO:0044424,GO:0034613,GO:0070727,GO:0005737,GO:0005622,GO:0044699,GO:0051641,GO:0046914,GO:0008270,GO:0051179,GO:0044444,GO:0006810,GO:0051234,GO:0005623,GO:0044464,GO:0008104,GO:0046872,GO:0043169,GO:0015031,GO:0045184,GO:0046907,GO:0043231,GO:0043227,GO:0006886,GO:…	molecular_function,binding,ion binding,heterocyclic compound binding,organic cyclic compound binding,cellular process,organic substance transport,single-organism cellular process,membrane coat,coated membrane,biological_process,macromolecule localization,intracellular part,cellular protein localization,cellular macromolecule localization,cytoplasm,intracellular,single-organism process,cellular lo…	--	--
novel_circ_0005936	105614975	NC_019461.2	32340792	32345848	+	5056	357	exon:32340793-32340861,exon:32342174-32342294,exon:32343914-32343973,exon:32345742-32345848	--	--	--	--	--
novel_circ_0016271	101120036	NC_019480.2	54407221	54409202	+	1981	261	exon:54407222-54407396,exon:54409117-54409202	--	GO:0003674,GO:0035639,GO:0001883,GO:0032549,GO:0032550,GO:0032555,GO:0001882,GO:0017076,GO:0032553,GO:0043168,GO:0005488,GO:0000166,GO:1901265,GO:0043167,GO:0036094,GO:0003824,GO:0031683,GO:0005525,GO:0032561,GO:0019001,GO:0032403,GO:1901363,GO:0097159,GO:0009987,GO:0005515,GO:0017111,GO:0003924,GO:0016462,GO:0051716,GO:0007186,GO:0016818,GO:0050794,GO:0044763,GO:0016817,GO:0007154,GO:0004871,GO:…	molecular_function,purine ribonucleoside triphosphate binding,purine nucleoside binding,ribonucleoside binding,purine ribonucleoside binding,purine ribonucleotide binding,nucleoside binding,purine nucleotide binding,ribonucleotide binding,anion binding,binding,nucleotide binding,nucleoside phosphate binding,ion binding,small molecule binding,catalytic activity,G-protein beta/gamma-subunit complex…	oas04972	Pancreatic secretion
novel_circ_0005018	101118095	NC_019460.2	3376295	3377444	+	1149	425	exon:3376296-3376558,exon:3377283-3377444	--	GO:0003674,GO:0044238,GO:0005488,GO:0071704,GO:0008152,GO:0003824,GO:0044237,GO:0044767,GO:0048856,GO:0048869,GO:1901363,GO:0097159,GO:0009987,GO:0044260,GO:0032502,GO:0005515,GO:1901360,GO:0034641,GO:0016740,GO:0046483,GO:0006725,GO:0030030,GO:0006807,GO:0006139,GO:0030507,GO:0043170,GO:0048731,GO:0044763,GO:0032501,GO:0048468,GO:0030154,GO:0031175,GO:0048666,GO:0030182,GO:0048699,GO:0022008,GO:…	molecular_function,primary metabolic process,binding,organic substance metabolic process,metabolic process,catalytic activity,cellular metabolic process,single-organism developmental process,anatomical structure development,cellular developmental process,heterocyclic compound binding,organic cyclic compound binding,cellular process,cellular macromolecule metabolic process,developmental process,pr…	--	--
novel_circ_0017384	101111608	NC_019484.2	130131362	130133011	-	1649	532	intron:130131363-130131488,intron:130132606-130133011	--	GO:0003674,GO:0005488,GO:0017048,GO:0009987,GO:0019899,GO:0005515,GO:0044763,GO:0017016,GO:0031267,GO:0051020,GO:0008150,GO:0044699,GO:0030029,GO:0030036,GO:0071840,GO:0008092,GO:0016043,GO:0003779,GO:0007010,GO:0006996	molecular_function,binding,Rho GTPase binding,cellular process,enzyme binding,protein binding,single-organism cellular process,Ras GTPase binding,small GTPase binding,GTPase binding,biological_process,single-organism process,actin filament-based process,actin cytoskeleton organization,cellular component organization or biogenesis,cytoskeletal protein binding,cellular component organization,actin …	oas04810	Regulation of actin cytoskeleton
novel_circ_0015133	101106040	NC_019477.2	2749146	2752611	-	3465	259	exon:2749147-2749332,exon:2752539-2752611	--	GO:0003674,GO:0044238,GO:0071704,GO:0008152,GO:0003824,GO:0044237,GO:0009987,GO:0044260,GO:1901360,GO:0034641,GO:0016740,GO:0046483,GO:0006725,GO:0006807,GO:0006139,GO:0043170,GO:0016772,GO:0090304,GO:0006269,GO:0008150,GO:0016070,GO:0016741,GO:0006261,GO:1901576,GO:0009058,GO:0044249,GO:0018130,GO:0044271,GO:1901362,GO:0006259,GO:0009059,GO:0003896,GO:0008168,GO:0032774,GO:0019438,GO:0034645,GO:…	molecular_function,primary metabolic process,organic substance metabolic process,metabolic process,catalytic activity,cellular metabolic process,cellular process,cellular macromolecule metabolic process,organic cyclic compound metabolic process,cellular nitrogen compound metabolic process,transferase activity,heterocycle metabolic process,cellular aromatic compound metabolic process,nitrogen comp…	oas00230,oas00240,oas03030,oas01100	Purine metabolism,Pyrimidine metabolism,DNA replication,Metabolic pathways
novel_circ_0013043	101123406	NC_019472.2	62041646	62044574	+	2928	331	exon:62041647-62041766,exon:62042371-62042457,exon:62044451-62044574	--	GO:0003674,GO:0035639,GO:0001883,GO:0032549,GO:0032550,GO:0032555,GO:0001882,GO:0017076,GO:0032553,GO:0043168,GO:0044238,GO:0005488,GO:0071704,GO:0000166,GO:1901265,GO:0043167,GO:0008152,GO:0036094,GO:0003824,GO:0005524,GO:0032559,GO:0030554,GO:0044237,GO:0016310,GO:1901363,GO:0097159,GO:0009987,GO:0006468,GO:0044260,GO:0005515,GO:0016301,GO:0016740,GO:0004672,GO:0043170,GO:0016772,GO:0016773,GO:…	molecular_function,purine ribonucleoside triphosphate binding,purine nucleoside binding,ribonucleoside binding,purine ribonucleoside binding,purine ribonucleotide binding,nucleoside binding,purine nucleotide binding,ribonucleotide binding,anion binding,primary metabolic process,binding,organic substance metabolic process,nucleotide binding,nucleoside phosphate binding,ion binding,metabolic proces…	--	--
novel_circ_0012944	101118215	NC_019472.2	4800570	4826930	-	26360	266	exon:4800571-4800675,exon:4826770-4826930	--	GO:0003674,GO:0035639,GO:0001883,GO:0032549,GO:0032550,GO:0032555,GO:0001882,GO:0017076,GO:0032553,GO:0043168,GO:0044238,GO:0005488,GO:0071704,GO:0000166,GO:1901265,GO:0043167,GO:0008152,GO:0036094,GO:0003824,GO:0005524,GO:0032559,GO:0030554,GO:0044237,GO:0005525,GO:0032561,GO:0019001,GO:0004386,GO:1901363,GO:0097159,GO:0009987,GO:0006396,GO:0044260,GO:0005515,GO:0017111,GO:0003924,GO:1901360,GO:…	molecular_function,purine ribonucleoside triphosphate binding,purine nucleoside binding,ribonucleoside binding,purine ribonucleoside binding,purine ribonucleotide binding,nucleoside binding,purine nucleotide binding,ribonucleotide binding,anion binding,primary metabolic process,binding,organic substance metabolic process,nucleotide binding,nucleoside phosphate binding,ion binding,metabolic proces…	oas04962,oas05132,oas04145	Vasopressin-regulated water reabsorption,Salmonella infection,Phagosome
novel_circ_0015044	101121978	NC_019477.2	10808942	10810132	-	1190	431	exon:10808943-10809304,exon:10810064-10810132	--	GO:0003674,GO:0044238,GO:0005488,GO:0071704,GO:0043167,GO:0008152,GO:0003824,GO:0044237,GO:0009987,GO:0044260,GO:0043170,GO:0008150,GO:0043412,GO:0000413,GO:0003755,GO:0016859,GO:0018208,GO:0046914,GO:0006464,GO:0036211,GO:0008270,GO:0006457,GO:0044267,GO:0046872,GO:0043169,GO:0019538,GO:0018193,GO:0016853	molecular_function,primary metabolic process,binding,organic substance metabolic process,ion binding,metabolic process,catalytic activity,cellular metabolic process,cellular process,cellular macromolecule metabolic process,macromolecule metabolic process,biological_process,macromolecule modification,protein peptidyl-prolyl isomerization,peptidyl-prolyl cis-trans isomerase activity,cis-trans isome…	oas03040	Spliceosome
novel_circ_0002962	105610626	NC_019459.2	217703950	217732212	+	28262	111	exon:217703951-217704061	--	GO:0003674,GO:0003824,GO:0016740,GO:0008146,GO:0016782	molecular_function,catalytic activity,transferase activity,sulfotransferase activity,transferase activity, transferring sulfur-containing groups	oas03420	Nucleotide excision repair
novel_circ_0012633	101101825	NC_019471.2	56916668	56925765	+	9097	348	intron:56916669-56916793,intron:56923441-56923555,intron:56925658-56925765	--;--	GO:0003674,GO:0035639,GO:0001883,GO:0032549,GO:0032550,GO:0032555,GO:0001882,GO:0017076,GO:0032553,GO:0043168,GO:0044238,GO:0005488,GO:0071704,GO:0000166,GO:1901265,GO:0043167,GO:0008152,GO:0036094,GO:0003824,GO:0005524,GO:0032559,GO:0030554,GO:0044237,GO:1901363,GO:0097159,GO:0009987,GO:0044260,GO:1901360,GO:0034641,GO:0046483,GO:0006725,GO:0006807,GO:0006139,GO:0043170,GO:0090304,GO:0008150,GO:…	molecular_function,purine ribonucleoside triphosphate binding,purine nucleoside binding,ribonucleoside binding,purine ribonucleoside binding,purine ribonucleotide binding,nucleoside binding,purine nucleotide binding,ribonucleotide binding,anion binding,primary metabolic process,binding,organic substance metabolic process,nucleotide binding,nucleoside phosphate binding,ion binding,metabolic proces…	--	--
novel_circ_0001932	101112360	NC_019458.2	76508041	76510961	+	2920	306	exon:76508042-76508104,exon:76508867-76508994,exon:76510847-76510961	--	GO:0003674,GO:0044238,GO:0005488,GO:0071704,GO:0008152,GO:0044237,GO:0009987,GO:0005515,GO:1901360,GO:0034641,GO:0046483,GO:0006725,GO:0006807,GO:0006139,GO:0044763,GO:0008150,GO:0006796,GO:0006793,GO:0044424,GO:0005737,GO:0034220,GO:0005622,GO:0044699,GO:1901576,GO:0044281,GO:0009058,GO:0044249,GO:0051179,GO:0044444,GO:0031967,GO:0018130,GO:0006810,GO:0044271,GO:0051234,GO:0005623,GO:0044464,GO:…	molecular_function,primary metabolic process,binding,organic substance metabolic process,metabolic process,cellular metabolic process,cellular process,protein binding,organic cyclic compound metabolic process,cellular nitrogen compound metabolic process,heterocycle metabolic process,cellular aromatic compound metabolic process,nitrogen compound metabolic process,nucleobase-containing compound met…	--	--
novel_circ_0008765	101112650	NC_019464.2	9091652	9133038	-	41386	497	exon:9091653-9091835,exon:9102585-9102651,exon:9106015-9106110,exon:9119806-9119880,exon:9132963-9133038	--	GO:0003674,GO:0044238,GO:0005488,GO:0071704,GO:0008152,GO:0044237,GO:0009987,GO:0044260,GO:0005515,GO:1901360,GO:0034641,GO:0006974,GO:0071702,GO:0046483,GO:0006725,GO:0051716,GO:0006807,GO:0006139,GO:0033554,GO:0043170,GO:0044763,GO:0006281,GO:0030117,GO:0048475,GO:0090304,GO:0008150,GO:0050896,GO:0006310,GO:0006950,GO:0033036,GO:0044424,GO:0034613,GO:0070727,GO:0005737,GO:0005622,GO:0044699,GO:…	molecular_function,primary metabolic process,binding,organic substance metabolic process,metabolic process,cellular metabolic process,cellular process,cellular macromolecule metabolic process,protein binding,organic cyclic compound metabolic process,cellular nitrogen compound metabolic process,response to DNA damage stimulus,organic substance transport,heterocycle metabolic process,cellular aroma…	oas04142	Lysosome
novel_circ_0014493	101122310	NC_019475.2	60280045	60302160	+	22115	471	exon:60280046-60280210,exon:60284947-60285002,exon:60293050-60293119,exon:60301686-60301806,exon:60302102-60302160	--	GO:0003674,GO:0035639,GO:0001883,GO:0032549,GO:0032550,GO:0032555,GO:0001882,GO:0017076,GO:0032553,GO:0043168,GO:0044238,GO:0005488,GO:0071704,GO:0000166,GO:1901265,GO:0043167,GO:0008152,GO:0036094,GO:0003824,GO:0005524,GO:0032559,GO:0030554,GO:0044237,GO:0016310,GO:1901363,GO:0097159,GO:0009987,GO:0006468,GO:0044260,GO:0016301,GO:0016740,GO:0004672,GO:0043170,GO:0016772,GO:0016773,GO:0008150,GO:…	molecular_function,purine ribonucleoside triphosphate binding,purine nucleoside binding,ribonucleoside binding,purine ribonucleoside binding,purine ribonucleotide binding,nucleoside binding,purine nucleotide binding,ribonucleotide binding,anion binding,primary metabolic process,binding,organic substance metabolic process,nucleotide binding,nucleoside phosphate binding,ion binding,metabolic proces…	--	--
novel_circ_0010618	106990123	NC_019467.2	78320388	78324795	+	4407	725	exon:78320389-78320986,exon:78324669-78324795	--	GO:0003674,GO:0035639,GO:0001883,GO:0032549,GO:0032550,GO:0032555,GO:0001882,GO:0017076,GO:0032553,GO:0043168,GO:0005488,GO:0000166,GO:1901265,GO:0043167,GO:0036094,GO:0005524,GO:0032559,GO:0030554,GO:1901363,GO:0097159,GO:0005515	molecular_function,purine ribonucleoside triphosphate binding,purine nucleoside binding,ribonucleoside binding,purine ribonucleoside binding,purine ribonucleotide binding,nucleoside binding,purine nucleotide binding,ribonucleotide binding,anion binding,binding,nucleotide binding,nucleoside phosphate binding,ion binding,small molecule binding,ATP binding,adenyl ribonucleotide binding,adenyl nucleo…	--	--
novel_circ_0010204	101123387	NC_019467.2	12271303	12288097	-	16794	662	exon:12271304-12271375,exon:12272967-12273144,exon:12276694-12276800,exon:12280876-12280982,exon:12283763-12283878,exon:12288016-12288097	--	GO:0003674,GO:0035639,GO:0001883,GO:0032549,GO:0032550,GO:0032555,GO:0001882,GO:0017076,GO:0032553,GO:0043168,GO:0044238,GO:0005488,GO:0071704,GO:0000166,GO:1901265,GO:0043167,GO:0008152,GO:0036094,GO:0003824,GO:0005524,GO:0032559,GO:0030554,GO:0044237,GO:0005525,GO:0032561,GO:0019001,GO:0004386,GO:1901363,GO:0097159,GO:0009987,GO:0044260,GO:0005515,GO:0017111,GO:1901360,GO:0034641,GO:0016301,GO:…	molecular_function,purine ribonucleoside triphosphate binding,purine nucleoside binding,ribonucleoside binding,purine ribonucleoside binding,purine ribonucleotide binding,nucleoside binding,purine nucleotide binding,ribonucleotide binding,anion binding,primary metabolic process,binding,organic substance metabolic process,nucleotide binding,nucleoside phosphate binding,ion binding,metabolic proces…	--	--
novel_circ_0015162	101106806	NC_019477.2	31524517	31528800	+	4283	296	exon:31524855-31525058,exon:31528709-31528800	--	GO:0003674,GO:0005488,GO:0008152,GO:0003824,GO:0007606,GO:0050877,GO:0007600,GO:0003008,GO:0050909,GO:0051537,GO:0009987,GO:0051716,GO:0007186,GO:0050794,GO:0044763,GO:0007154,GO:0032501,GO:0004871,GO:0060089,GO:0008150,GO:0050896,GO:0050789,GO:0044707,GO:0051536,GO:0051540,GO:0007166,GO:0065007,GO:0044700,GO:0023052,GO:0044699,GO:0007165,GO:0051179,GO:0006810,GO:0051234,GO:0016192,GO:0005575,GO:…	molecular_function,binding,metabolic process,catalytic activity,sensory perception of chemical stimulus,neurological system process,sensory perception,system process,sensory perception of taste,2 iron, 2 sulfur cluster binding,cellular process,cellular response to stimulus,G-protein coupled receptor signaling pathway,regulation of cellular process,single-organism cellular process,cell communicati…	oas00520	Amino sugar and nucleotide sugar metabolism
novel_circ_0015004	101101824	NC_019476.2	6641429	6643871	+	2442	350	intron:6641430-6641579,intron:6642553-6642713,intron:6643833-6643871	--;--;--	--	--	--	--
novel_circ_0007998	101101817	NC_019464.2	15936446	15941981	+	5535	267	intron:15936447-15936588,intron:15941857-15941981	--;--;--;--;--;--	--	--	--	--
novel_circ_0005078	101116898	NC_019460.2	39627414	39645839	-	18425	511	exon:39627415-39627535,exon:39627864-39628008,exon:39635146-39635318,exon:39645768-39645839	--	GO:0003674,GO:0044238,GO:0005488,GO:0071704,GO:0008152,GO:0003824,GO:0044237,GO:1901363,GO:0097159,GO:0009987,GO:0006396,GO:0044260,GO:1901360,GO:0034641,GO:0016740,GO:0046483,GO:0006725,GO:0006807,GO:0006139,GO:0001510,GO:0016556,GO:0080009,GO:0043170,GO:0090304,GO:0008150,GO:0016070,GO:0016071,GO:0008173,GO:0008174,GO:0043412,GO:0003723,GO:0010467,GO:0016741,GO:0043414,GO:0032259,GO:0009451,GO:…	molecular_function,primary metabolic process,binding,organic substance metabolic process,metabolic process,catalytic activity,cellular metabolic process,heterocyclic compound binding,organic cyclic compound binding,cellular process,RNA processing,cellular macromolecule metabolic process,organic cyclic compound metabolic process,cellular nitrogen compound metabolic process,transferase activity,het…	--	--
novel_circ_0011037	101118709	NC_019468.2	4837600	4847122	+	9522	584	exon:4837601-4837707,exon:4837885-4838101,exon:4839573-4839651,exon:4844381-4844466,exon:4847028-4847122	--	GO:0003674,GO:0044238,GO:0005488,GO:0071704,GO:0008152,GO:0003824,GO:0044237,GO:0071705,GO:0009987,GO:0006396,GO:0044260,GO:0044248,GO:0005515,GO:1901360,GO:0034641,GO:0016740,GO:0009056,GO:0071702,GO:0046483,GO:0006725,GO:0006807,GO:0006139,GO:0043170,GO:0050794,GO:0044763,GO:0006914,GO:0051028,GO:0016973,GO:0090304,GO:0008150,GO:0016070,GO:0050789,GO:0016071,GO:0033036,GO:0044424,GO:0005737,GO:…	molecular_function,primary metabolic process,binding,organic substance metabolic process,metabolic process,catalytic activity,cellular metabolic process,nitrogen compound transport,cellular process,RNA processing,cellular macromolecule metabolic process,cellular catabolic process,protein binding,organic cyclic compound metabolic process,cellular nitrogen compound metabolic process,transferase act…	--	--
novel_circ_0002413	101114239	NC_019459.2	13373862	13374558	-	696	696	exon:13373863-13374558	--	GO:0003674,GO:0005488,GO:0044767,GO:0048856,GO:0048869,GO:0009987,GO:0032502,GO:0005515,GO:0000902,GO:0032989,GO:0050794,GO:0044763,GO:0008360,GO:0009653,GO:0008150,GO:0050789,GO:0022604,GO:0050793,GO:0065007,GO:0044699,GO:0022603,GO:0071840,GO:0051128,GO:0005575,GO:0065008,GO:0016043,GO:0016020	molecular_function,binding,single-organism developmental process,anatomical structure development,cellular developmental process,cellular process,developmental process,protein binding,cell morphogenesis,cellular component morphogenesis,regulation of cellular process,single-organism cellular process,regulation of cell shape,anatomical structure morphogenesis,biological_process,regulation of biolog…	--	--
novel_circ_0010615	101113507	NC_019467.2	78168122	78195904	+	27782	667	exon:78168123-78168215,exon:78168505-78168581,exon:78170512-78170618,exon:78191599-78191806,exon:78193485-78193604,exon:78195843-78195904	--	GO:0003674,GO:0044238,GO:0071704,GO:0008152,GO:0003824,GO:0043170,GO:0008150,GO:0016787,GO:0019538,GO:0070011,GO:0004175,GO:0008233,GO:0006508,GO:0004252,GO:0008236,GO:0017171	molecular_function,primary metabolic process,organic substance metabolic process,metabolic process,catalytic activity,macromolecule metabolic process,biological_process,hydrolase activity,protein metabolic process,peptidase activity, acting on L-amino acid peptides,endopeptidase activity,peptidase activity,proteolysis,serine-type endopeptidase activity,serine-type peptidase activity,serine hydrol…	--	--
novel_circ_0006308	101103973	NC_019461.2	86549076	86567506	-	18430	876	exon:86549077-86549188,exon:86549572-86549694,exon:86552588-86552826,exon:86562846-86563022,exon:86567282-86567506	--	GO:0003674,GO:0008152,GO:0003824,GO:0008150,GO:0044710,GO:0016491,GO:0055114	molecular_function,metabolic process,catalytic activity,biological_process,single-organism metabolic process,oxidoreductase activity,oxidation-reduction process	oas00310,oas01100	Lysine degradation,Metabolic pathways
novel_circ_0008587	101109020	NC_019464.2	73432174	73447334	+	15160	257	exon:73432175-73432259,exon:73442499-73442558,exon:73447223-73447334	--	GO:0003674,GO:0035639,GO:0001883,GO:0032549,GO:0032550,GO:0032555,GO:0001882,GO:0017076,GO:0032553,GO:0043168,GO:0044238,GO:0005488,GO:0071704,GO:0000166,GO:1901265,GO:0043167,GO:0008152,GO:0036094,GO:0003824,GO:0005524,GO:0032559,GO:0030554,GO:0044237,GO:1901363,GO:0097159,GO:0009987,GO:1901360,GO:0034641,GO:0046483,GO:0006725,GO:0006807,GO:0004329,GO:0008150,GO:1901576,GO:0044281,GO:0009058,GO:…	molecular_function,purine ribonucleoside triphosphate binding,purine nucleoside binding,ribonucleoside binding,purine ribonucleoside binding,purine ribonucleotide binding,nucleoside binding,purine nucleotide binding,ribonucleotide binding,anion binding,primary metabolic process,binding,organic substance metabolic process,nucleotide binding,nucleoside phosphate binding,ion binding,metabolic proces…	oas00670,oas01100	One carbon pool by folate,Metabolic pathways
novel_circ_0002825	101102372	NC_019459.2	199296465	199301806	+	5341	204	exon:199301603-199301806	--	GO:0003674,GO:0043168,GO:0044238,GO:0005488,GO:0071704,GO:0043167,GO:0008152,GO:0003824,GO:0051051,GO:0032065,GO:0051220,GO:0051224,GO:0051049,GO:0032879,GO:0009987,GO:0032880,GO:0051223,GO:0070201,GO:0032507,GO:0045185,GO:0051235,GO:0051651,GO:0005515,GO:0071702,GO:0051716,GO:0008289,GO:0050794,GO:0044763,GO:0007154,GO:0048519,GO:0008081,GO:0008150,GO:0050896,GO:0050789,GO:0016298,GO:0033036,GO:…	molecular_function,anion binding,primary metabolic process,binding,organic substance metabolic process,ion binding,metabolic process,catalytic activity,negative regulation of transport,cortical protein anchoring,cytoplasmic sequestering of protein,negative regulation of protein transport,regulation of transport,regulation of localization,cellular process,regulation of protein localization,regulat…	oas04727	GABAergic synapse
novel_circ_0000739	101102615	NC_019458.2	190340377	190374130	+	33753	547	exon:190340378-190340436,exon:190343137-190343320,exon:190347013-190347057,exon:190372005-190372056,exon:190373330-190373430,exon:190374025-190374130	--	GO:0003674,GO:0005488,GO:0005515,GO:0005096,GO:0060589,GO:0008047,GO:0030695,GO:0030234	molecular_function,binding,protein binding,GTPase activator activity,nucleoside-triphosphatase regulator activity,enzyme activator activity,GTPase regulator activity,enzyme regulator activity	oas04144	Endocytosis
novel_circ_0008052	101116578	NC_019464.2	19070932	19071584	+	652	348	exon:19070933-19071224,exon:19071529-19071584	--	GO:0003674,GO:0044238,GO:0005488,GO:0071704,GO:0043167,GO:0008152,GO:0003824,GO:0044237,GO:1901363,GO:0097159,GO:0009987,GO:0044260,GO:0005515,GO:1901360,GO:0034641,GO:0046483,GO:0006725,GO:0006807,GO:0006139,GO:0043170,GO:0050794,GO:0090304,GO:0008150,GO:0016070,GO:0050789,GO:0044424,GO:0005737,GO:0065007,GO:0010467,GO:0005622,GO:1901576,GO:0009058,GO:0004656,GO:0019798,GO:0031543,GO:0031545,GO:…	molecular_function,primary metabolic process,binding,organic substance metabolic process,ion binding,metabolic process,catalytic activity,cellular metabolic process,heterocyclic compound binding,organic cyclic compound binding,cellular process,cellular macromolecule metabolic process,protein binding,organic cyclic compound metabolic process,cellular nitrogen compound metabolic process,heterocycle…	--	--
novel_circ_0008053	101116578	NC_019464.2	19070932	19081677	+	10745	323	exon:19070933-19071025,exon:19071529-19071584,exon:19080215-19080281,exon:19081571-19081677	--	GO:0003674,GO:0044238,GO:0005488,GO:0071704,GO:0043167,GO:0008152,GO:0003824,GO:0044237,GO:1901363,GO:0097159,GO:0009987,GO:0044260,GO:0005515,GO:1901360,GO:0034641,GO:0046483,GO:0006725,GO:0006807,GO:0006139,GO:0043170,GO:0050794,GO:0090304,GO:0008150,GO:0016070,GO:0050789,GO:0044424,GO:0005737,GO:0065007,GO:0010467,GO:0005622,GO:1901576,GO:0009058,GO:0004656,GO:0019798,GO:0031543,GO:0031545,GO:…	molecular_function,primary metabolic process,binding,organic substance metabolic process,ion binding,metabolic process,catalytic activity,cellular metabolic process,heterocyclic compound binding,organic cyclic compound binding,cellular process,cellular macromolecule metabolic process,protein binding,organic cyclic compound metabolic process,cellular nitrogen compound metabolic process,heterocycle…	--	--
novel_circ_0008727	101104068	NC_019464.2	873142	875480	-	2338	260	exon:873143-873254,exon:873346-873417,exon:875405-875480	--	GO:0003674,GO:0005488,GO:1901363,GO:0097159,GO:0009987,GO:0008312,GO:0048500,GO:0071702,GO:0044763,GO:0008150,GO:0033036,GO:0044424,GO:0034613,GO:0070727,GO:0005737,GO:0003723,GO:0005622,GO:0044699,GO:0051641,GO:0016011,GO:0016012,GO:0016010,GO:0051179,GO:0044444,GO:0006810,GO:0051234,GO:0005623,GO:0044464,GO:0008104,GO:0015031,GO:0045184,GO:0046907,GO:0006614,GO:0045047,GO:0072599,GO:0006886,GO:…	molecular_function,binding,heterocyclic compound binding,organic cyclic compound binding,cellular process,7S RNA binding,signal recognition particle,organic substance transport,single-organism cellular process,biological_process,macromolecule localization,intracellular part,cellular protein localization,cellular macromolecule localization,cytoplasm,RNA binding,intracellular,single-organism proces…	oas03060	Protein export
novel_circ_0016635	101107063	NC_019481.2	9693337	9731257	+	37920	352	exon:9693338-9693467,exon:9698983-9699083,exon:9731137-9731257	--	GO:0003674,GO:0003824,GO:0009987,GO:0044763,GO:0008150,GO:0004129,GO:0016675,GO:0016676,GO:0044699,GO:0015002,GO:0008219,GO:0016265,GO:0016491,GO:0015078,GO:0015077,GO:0022890,GO:0015075,GO:0008324,GO:0022891,GO:0022857,GO:0022892,GO:0005215	molecular_function,catalytic activity,cellular process,single-organism cellular process,biological_process,cytochrome-c oxidase activity,oxidoreductase activity, acting on a heme group of donors,oxidoreductase activity, acting on a heme group of donors, oxygen as acceptor,single-organism process,heme-copper terminal oxidase activity,cell death,death,oxidoreductase activity,hydrogen ion transmembr…	--	--
novel_circ_0016632	101107063	NC_019481.2	9647544	9654112	+	6568	175	exon:9653938-9654112	--	GO:0003674,GO:0003824,GO:0009987,GO:0044763,GO:0008150,GO:0004129,GO:0016675,GO:0016676,GO:0044699,GO:0015002,GO:0008219,GO:0016265,GO:0016491,GO:0015078,GO:0015077,GO:0022890,GO:0015075,GO:0008324,GO:0022891,GO:0022857,GO:0022892,GO:0005215	molecular_function,catalytic activity,cellular process,single-organism cellular process,biological_process,cytochrome-c oxidase activity,oxidoreductase activity, acting on a heme group of donors,oxidoreductase activity, acting on a heme group of donors, oxygen as acceptor,single-organism process,heme-copper terminal oxidase activity,cell death,death,oxidoreductase activity,hydrogen ion transmembr…	--	--
novel_circ_0006012	101103718	NC_019461.2	44365593	44371650	+	6057	461	exon:44365594-44365742,exon:44368304-44368438,exon:44371474-44371650	--	GO:0003674,GO:0005488,GO:0003824,GO:0009987,GO:0005515,GO:0044763,GO:0016817,GO:0008150,GO:0044424,GO:0005737,GO:0034220,GO:0005622,GO:0044699,GO:0016787,GO:0051179,GO:0044444,GO:0006810,GO:0051234,GO:0005623,GO:0044464,GO:0000221,GO:0016471,GO:0005774,GO:0044437,GO:0033180,GO:0005773,GO:0043231,GO:0043227,GO:0015672,GO:0005575,GO:0006812,GO:0043229,GO:0043226,GO:0033178,GO:0006811,GO:0016469,GO:…	molecular_function,binding,catalytic activity,cellular process,protein binding,single-organism cellular process,hydrolase activity, acting on acid anhydrides,biological_process,intracellular part,cytoplasm,ion transmembrane transport,intracellular,single-organism process,hydrolase activity,localization,cytoplasmic part,transport,establishment of localization,cell,cell part,vacuolar proton-transpo…	--	--
novel_circ_0008091	101121522	NC_019464.2	275409	275657	+	248	248	exon:275410-275657	--	GO:0003674,GO:0005488,GO:0043167,GO:0008152,GO:0044237,GO:0071705,GO:0009987,GO:0044248,GO:0009056,GO:0071702,GO:0051716,GO:0050794,GO:0044763,GO:0007154,GO:0006914,GO:0051028,GO:0008150,GO:0005576,GO:0050896,GO:0050789,GO:0033036,GO:0006403,GO:0050657,GO:0050658,GO:0051236,GO:0065007,GO:0044700,GO:0048309,GO:0023052,GO:0015931,GO:0044699,GO:0048308,GO:0007165,GO:0051179,GO:0007029,GO:0006810,GO:…	molecular_function,binding,ion binding,metabolic process,cellular metabolic process,nitrogen compound transport,cellular process,cellular catabolic process,catabolic process,organic substance transport,cellular response to stimulus,regulation of cellular process,single-organism cellular process,cell communication,autophagy,mRNA transport,biological_process,extracellular region,response to stimulu…	--	--
novel_circ_0009198	101115376	NC_019465.2	49746632	49749479	-	2847	370	exon:49746633-49746768,exon:49749059-49749137,exon:49749325-49749479	--	GO:0003674,GO:0005488,GO:0043167,GO:0008537,GO:0022624,GO:0044424,GO:0005622,GO:0005623,GO:0044464,GO:0046872,GO:0043169,GO:0000502,GO:0005575,GO:0019028,GO:0043234,GO:0032991,GO:0044423,GO:0019012,GO:0005198	molecular_function,binding,ion binding,proteasome activator complex,proteasome accessory complex,intracellular part,intracellular,cell,cell part,metal ion binding,cation binding,proteasome complex,cellular_component,viral capsid,protein complex,macromolecular complex,virion part,virion,structural molecule activity	--	--
novel_circ_0009556	101101824	NC_019466.2	13446708	13448316	+	1608	416	intron:13446709-13446796,intron:13446887-13447009,intron:13448040-13448150,intron:13448223-13448316	--;--;--	--	--	--	--
novel_circ_0014057	101107633	NC_019474.2	9934401	9963424	-	29023	492	exon:9934402-9934561,exon:9935929-9936034,exon:9947894-9947956,exon:9956897-9956984,exon:9963350-9963424	--	GO:0003674,GO:0005488,GO:0009987,GO:0005515,GO:0051716,GO:0050794,GO:0044763,GO:0007154,GO:0008150,GO:0050896,GO:0050789,GO:0065007,GO:0044700,GO:0023052,GO:0044699,GO:0007165,GO:0007009,GO:0071840,GO:0016043,GO:0016044,GO:0061024	molecular_function,binding,cellular process,protein binding,cellular response to stimulus,regulation of cellular process,single-organism cellular process,cell communication,biological_process,response to stimulus,regulation of biological process,biological regulation,single organism signaling,signaling,single-organism process,signal transduction,plasma membrane organization,cellular component org…	oas05100	Bacterial invasion of epithelial cells
novel_circ_0009979	101104761	NC_019466.2	77368976	77393958	-	24982	276	exon:77368977-77369104,exon:77393811-77393958	--	GO:0003674,GO:0044238,GO:0005488,GO:0071704,GO:0043167,GO:0008152,GO:0003824,GO:0044237,GO:0009987,GO:0044260,GO:1901360,GO:0034641,GO:0016740,GO:0006974,GO:0008108,GO:0046483,GO:0006725,GO:0051716,GO:0006807,GO:0006139,GO:0033554,GO:0043170,GO:0016772,GO:0044763,GO:0044723,GO:0006281,GO:0005975,GO:0005996,GO:0090304,GO:0008150,GO:0050896,GO:0006012,GO:0006950,GO:0070569,GO:0044699,GO:0046914,GO:…	molecular_function,primary metabolic process,binding,organic substance metabolic process,ion binding,metabolic process,catalytic activity,cellular metabolic process,cellular process,cellular macromolecule metabolic process,organic cyclic compound metabolic process,cellular nitrogen compound metabolic process,transferase activity,response to DNA damage stimulus,UDP-glucose:hexose-1-phosphate uridy…	--	--
novel_circ_0009449	101106269	NC_019465.2	75840190	75840800	-	610	330	exon:75840191-75840352,exon:75840633-75840800	--	GO:0003674,GO:0005488,GO:0009987,GO:0005515,GO:0051716,GO:0007186,GO:0050794,GO:0044763,GO:0007154,GO:0007218,GO:0008150,GO:0050896,GO:0050789,GO:0007166,GO:0065007,GO:0044700,GO:0023052,GO:0044699,GO:0007165,GO:0005575,GO:0016020,GO:0044425,GO:0031224,GO:0016021	molecular_function,binding,cellular process,protein binding,cellular response to stimulus,G-protein coupled receptor signaling pathway,regulation of cellular process,single-organism cellular process,cell communication,neuropeptide signaling pathway,biological_process,response to stimulus,regulation of biological process,cell surface receptor signaling pathway,biological regulation,single organism…	--	--
novel_circ_0005521	101103388	NC_019460.2	90932227	90943859	-	11632	318	exon:90932228-90932393,exon:90939914-90939966,exon:90943761-90943859	--	GO:0003674,GO:0005488,GO:0005515	molecular_function,binding,protein binding	--	--
novel_circ_0015218	101112010	NC_019477.2	38530636	38531200	+	564	302	exon:38530637-38530761,exon:38531024-38531200	--	GO:0003674,GO:0035639,GO:0001883,GO:0032549,GO:0032550,GO:0032555,GO:0001882,GO:0017076,GO:0032553,GO:0043168,GO:0005488,GO:0000166,GO:1901265,GO:0043167,GO:0036094,GO:0003824,GO:0005524,GO:0032559,GO:0030554,GO:1901363,GO:0097159,GO:0009987,GO:0005515,GO:0017111,GO:0016462,GO:0016818,GO:0050794,GO:0044763,GO:0016817,GO:0008150,GO:0050896,GO:0050789,GO:0006950,GO:0008017,GO:0065007,GO:0044699,GO:…	molecular_function,purine ribonucleoside triphosphate binding,purine nucleoside binding,ribonucleoside binding,purine ribonucleoside binding,purine ribonucleotide binding,nucleoside binding,purine nucleotide binding,ribonucleotide binding,anion binding,binding,nucleotide binding,nucleoside phosphate binding,ion binding,small molecule binding,catalytic activity,ATP binding,adenyl ribonucleotide bi…	--	--
novel_circ_0016082	101121478	NC_019480.2	34921856	34924463	-	2607	536	exon:34921857-34921998,exon:34922903-34923130,exon:34924298-34924463	--	--	--	--	--
novel_circ_0017879	n/a	NW_014643519.1	285	2817	-	2532	347	intergenic_region:688-815,intergenic_region:2599-2817	--	--	--	--	--
novel_circ_0011202	101106090	NC_019468.2	9199164	9215798	+	16634	561	exon:9199165-9199331,exon:9201467-9201600,exon:9209026-9209157,exon:9214962-9215028,exon:9215738-9215798	--	GO:0003674,GO:0035639,GO:0001883,GO:0032549,GO:0032550,GO:0032555,GO:0001882,GO:0017076,GO:0032553,GO:0043168,GO:0044238,GO:0005488,GO:0071704,GO:0000166,GO:1901265,GO:0043167,GO:0008152,GO:0036094,GO:0003824,GO:0005524,GO:0032559,GO:0030554,GO:0044237,GO:0004386,GO:1901363,GO:0097159,GO:0009987,GO:0044260,GO:0017111,GO:1901360,GO:0034641,GO:0016462,GO:0006974,GO:0046483,GO:0006725,GO:0051716,GO:…	molecular_function,purine ribonucleoside triphosphate binding,purine nucleoside binding,ribonucleoside binding,purine ribonucleoside binding,purine ribonucleotide binding,nucleoside binding,purine nucleotide binding,ribonucleotide binding,anion binding,primary metabolic process,binding,organic substance metabolic process,nucleotide binding,nucleoside phosphate binding,ion binding,metabolic proces…	oas03460,oas03440	Fanconi anemia pathway,Homologous recombination
novel_circ_0011201	101101824	NC_019468.2	9199148	9215798	+	16650	311	intron:9199149-9199331,intron:9214962-9215028,intron:9215738-9215798	--;--;--	--	--	--	--
novel_circ_0003205	101104383	NC_019459.2	245622113	245642440	-	20327	800	exon:245622114-245622270,exon:245622835-245622913,exon:245623130-245623308,exon:245630855-245630977,exon:245636984-245637096,exon:245642292-245642440	--	GO:0003674,GO:0044238,GO:0071704,GO:0008152,GO:0044237,GO:0006302,GO:0009987,GO:0006396,GO:0044260,GO:0032502,GO:1901360,GO:0034641,GO:0046660,GO:0006974,GO:0046483,GO:0006725,GO:0051716,GO:0006807,GO:0006139,GO:0033554,GO:0043170,GO:0044763,GO:0032501,GO:0006281,GO:0007548,GO:0090304,GO:0008150,GO:0048609,GO:0005576,GO:0050896,GO:0016070,GO:0006950,GO:0032504,GO:0016071,GO:0044707,GO:0044424,GO:…	molecular_function,primary metabolic process,organic substance metabolic process,metabolic process,cellular metabolic process,double-strand break repair,cellular process,RNA processing,cellular macromolecule metabolic process,developmental process,organic cyclic compound metabolic process,cellular nitrogen compound metabolic process,female sex differentiation,response to DNA damage stimulus,heter…	--	--
novel_circ_0012150	101115143	NC_019470.2	46925123	46938788	-	13665	179	exon:46929209-46929263,exon:46938665-46938788	--	GO:0003674,GO:0044238,GO:0005488,GO:0071704,GO:0043167,GO:0008152,GO:0003824,GO:0044767,GO:0048856,GO:0048869,GO:0009987,GO:0032502,GO:0000902,GO:0032989,GO:0030030,GO:0030246,GO:0044763,GO:0034464,GO:0008081,GO:0009653,GO:0008150,GO:0032990,GO:0048858,GO:0010927,GO:0042384,GO:0060271,GO:0044782,GO:2001070,GO:0044699,GO:0042578,GO:0048646,GO:0016787,GO:0051179,GO:0006810,GO:0016788,GO:0051234,GO:…	molecular_function,primary metabolic process,binding,organic substance metabolic process,ion binding,metabolic process,catalytic activity,single-organism developmental process,anatomical structure development,cellular developmental process,cellular process,developmental process,cell morphogenesis,cellular component morphogenesis,cell projection organization,carbohydrate binding,single-organism ce…	--	--
novel_circ_0007979	101122032	NC_019464.2	1406076	1412985	+	6909	460	exon:1406077-1406174,exon:1407345-1407465,exon:1409904-1409991,exon:1412252-1412340,exon:1412922-1412985	--	--	--	--	--
novel_circ_0004740	101109953	NC_019460.2	201538881	201541767	+	2886	320	exon:201538882-201539020,exon:201541587-201541767	--	--	--	--	--
novel_circ_0008640	101103403	NC_019464.2	79487298	79493535	+	6237	203	exon:79493333-79493535	--	GO:0003674,GO:0044238,GO:0005488,GO:0071704,GO:0008152,GO:0044237,GO:1901363,GO:0097159,GO:0009987,GO:0044260,GO:0043170,GO:0008150,GO:0015934,GO:0044424,GO:0005737,GO:0010467,GO:0005622,GO:0044391,GO:0043565,GO:1901576,GO:0009058,GO:0044249,GO:0045735,GO:0009405,GO:0044444,GO:0044267,GO:0005623,GO:0044464,GO:0009059,GO:0034645,GO:0019538,GO:0005575,GO:0043229,GO:0043226,GO:0016020,GO:0003676,GO:…	molecular_function,primary metabolic process,binding,organic substance metabolic process,metabolic process,cellular metabolic process,heterocyclic compound binding,organic cyclic compound binding,cellular process,cellular macromolecule metabolic process,macromolecule metabolic process,biological_process,large ribosomal subunit,intracellular part,cytoplasm,gene expression,intracellular,ribosomal s…	--	--
novel_circ_0009280	101105826	NC_019465.2	57932343	57947734	-	15391	393	exon:57932344-57932500,exon:57936359-57936454,exon:57947595-57947734	--	GO:0003674,GO:0005488,GO:0001848,GO:0009987,GO:0005515,GO:0044763,GO:0005615,GO:0008150,GO:0005576,GO:0044699,GO:0051179,GO:0006810,GO:0051234,GO:0044421,GO:0005575,GO:0016020,GO:0044765,GO:0044425,GO:0055085,GO:0031224,GO:0016021	molecular_function,binding,complement binding,cellular process,protein binding,single-organism cellular process,extracellular space,biological_process,extracellular region,single-organism process,localization,transport,establishment of localization,extracellular region part,cellular_component,membrane,single-organism transport,membrane part,transmembrane transport,intrinsic to membrane,integral t…	--	--
novel_circ_0017736	101120385	NC_019484.2	67897276	67917029	-	19753	409	exon:67897277-67897426,exon:67915738-67915891,exon:67916925-67917029	--	GO:0003674,GO:0044238,GO:0005488,GO:0071704,GO:0008152,GO:0044237,GO:1901363,GO:0097159,GO:0009987,GO:0044260,GO:0005515,GO:1901360,GO:0034641,GO:0046483,GO:0006725,GO:0006807,GO:0006139,GO:0043170,GO:0009725,GO:0050794,GO:0009719,GO:0090304,GO:0008150,GO:0010033,GO:0050896,GO:0016070,GO:0050789,GO:0044424,GO:0065007,GO:0010467,GO:0005622,GO:0042221,GO:1901576,GO:0009058,GO:0044249,GO:0005634,GO:…	molecular_function,primary metabolic process,binding,organic substance metabolic process,metabolic process,cellular metabolic process,heterocyclic compound binding,organic cyclic compound binding,cellular process,cellular macromolecule metabolic process,protein binding,organic cyclic compound metabolic process,cellular nitrogen compound metabolic process,heterocycle metabolic process,cellular aro…	--	--
novel_circ_0012014	101113514	NC_019470.2	32092701	32093843	-	1142	264	exon:32092702-32092855,exon:32093734-32093843	--	GO:0003674,GO:0044238,GO:0005488,GO:0071704,GO:0008152,GO:0003824,GO:0044237,GO:1901363,GO:0097159,GO:0009987,GO:0006396,GO:0044260,GO:1901360,GO:0034641,GO:0016740,GO:0071804,GO:0071805,GO:0046483,GO:0006725,GO:0006807,GO:0006139,GO:0034470,GO:0001510,GO:0008033,GO:0043170,GO:0044763,GO:0090304,GO:0008150,GO:0016070,GO:0008173,GO:0034660,GO:0043412,GO:0003723,GO:0034220,GO:0010467,GO:0008176,GO:…	molecular_function,primary metabolic process,binding,organic substance metabolic process,metabolic process,catalytic activity,cellular metabolic process,heterocyclic compound binding,organic cyclic compound binding,cellular process,RNA processing,cellular macromolecule metabolic process,organic cyclic compound metabolic process,cellular nitrogen compound metabolic process,transferase activity,cel…	--	--
novel_circ_0013028	101118726	NC_019472.2	59160391	59162255	+	1864	128	exon:59162128-59162255	--	--	--	--	--
novel_circ_0004333	101111871	NC_019460.2	155439353	155447981	-	8628	359	exon:155439354-155439516,exon:155447786-155447981	--	GO:0003674,GO:0044238,GO:0005488,GO:0071704,GO:0008152,GO:0044237,GO:0006302,GO:0048869,GO:0009987,GO:0044260,GO:0032502,GO:0005515,GO:1901360,GO:0034641,GO:0006974,GO:0046483,GO:0006725,GO:0051716,GO:0006807,GO:0006139,GO:0033554,GO:0000724,GO:0043170,GO:0050794,GO:0044763,GO:0007154,GO:0030154,GO:0006281,GO:0030117,GO:0048475,GO:0090304,GO:0008150,GO:0000725,GO:0050896,GO:0050789,GO:0006310,GO:…	molecular_function,primary metabolic process,binding,organic substance metabolic process,metabolic process,cellular metabolic process,double-strand break repair,cellular developmental process,cellular process,cellular macromolecule metabolic process,developmental process,protein binding,organic cyclic compound metabolic process,cellular nitrogen compound metabolic process,response to DNA damage s…	oas04360	Axon guidance
novel_circ_0014940	101104278	NC_019476.2	53317736	53323129	+	5393	307	exon:53317737-53317832,exon:53322919-53323129	--	GO:0003674,GO:0005488,GO:0043167,GO:0008150,GO:0051179,GO:0006810,GO:0051234,GO:0046872,GO:0043169,GO:0005575,GO:0016020,GO:0044425,GO:0031224,GO:0016021	molecular_function,binding,ion binding,biological_process,localization,transport,establishment of localization,metal ion binding,cation binding,cellular_component,membrane,membrane part,intrinsic to membrane,integral to membrane	--	--
novel_circ_0014060	101107633	NC_019474.2	9934401	9992991	-	58590	594	exon:9934402-9934561,exon:9935929-9936034,exon:9947898-9947956,exon:9963350-9963424,exon:9988803-9988868,exon:9990942-9990987,exon:9992910-9992991	--	GO:0003674,GO:0005488,GO:0009987,GO:0005515,GO:0051716,GO:0050794,GO:0044763,GO:0007154,GO:0008150,GO:0050896,GO:0050789,GO:0065007,GO:0044700,GO:0023052,GO:0044699,GO:0007165,GO:0007009,GO:0071840,GO:0016043,GO:0016044,GO:0061024	molecular_function,binding,cellular process,protein binding,cellular response to stimulus,regulation of cellular process,single-organism cellular process,cell communication,biological_process,response to stimulus,regulation of biological process,biological regulation,single organism signaling,signaling,single-organism process,signal transduction,plasma membrane organization,cellular component org…	oas05100	Bacterial invasion of epithelial cells
novel_circ_0017597	101119368	NC_019484.2	49400541	49401710	+	1169	402	exon:49400542-49400640,exon:49401230-49401363,exon:49401542-49401710	--	GO:0003674,GO:0044238,GO:0005488,GO:0071704,GO:0008152,GO:0003824,GO:0044237,GO:1901363,GO:0097159,GO:0009987,GO:0044260,GO:1901360,GO:0034641,GO:0046483,GO:0006725,GO:0006807,GO:0006139,GO:0043170,GO:0050794,GO:0005615,GO:0090304,GO:0008150,GO:0005576,GO:0016070,GO:0050789,GO:0044424,GO:0005737,GO:0065007,GO:0010467,GO:0005622,GO:1901576,GO:0009058,GO:0016879,GO:0044249,GO:0016874,GO:0018130,GO:…	molecular_function,primary metabolic process,binding,organic substance metabolic process,metabolic process,catalytic activity,cellular metabolic process,heterocyclic compound binding,organic cyclic compound binding,cellular process,cellular macromolecule metabolic process,organic cyclic compound metabolic process,cellular nitrogen compound metabolic process,heterocycle metabolic process,cellular …	oas04120	Ubiquitin mediated proteolysis
novel_circ_0011611	101121110	NC_019469.2	58484402	58488007	-	3605	498	exon:58484403-58484636,exon:58485251-58485424,exon:58487918-58488007	--	GO:0003674,GO:0035639,GO:0001883,GO:0032549,GO:0032550,GO:0032555,GO:0001882,GO:0017076,GO:0032553,GO:0043168,GO:0044238,GO:0005488,GO:0071704,GO:0000166,GO:1901265,GO:0043167,GO:0008152,GO:0036094,GO:0003824,GO:0005524,GO:0032559,GO:0004713,GO:0030554,GO:0044237,GO:0016310,GO:1901363,GO:0097159,GO:0009987,GO:0006468,GO:0044260,GO:0004715,GO:0005515,GO:0016301,GO:0016740,GO:0004672,GO:0043170,GO:…	molecular_function,purine ribonucleoside triphosphate binding,purine nucleoside binding,ribonucleoside binding,purine ribonucleoside binding,purine ribonucleotide binding,nucleoside binding,purine nucleotide binding,ribonucleotide binding,anion binding,primary metabolic process,binding,organic substance metabolic process,nucleotide binding,nucleoside phosphate binding,ion binding,metabolic proces…	oas04014,oas05416,oas04012	Ras signaling pathway,Viral myocarditis,ErbB signaling pathway
novel_circ_0004063	101106758	NC_019460.2	118675274	118725638	+	50364	554	exon:118675275-118675360,exon:118675892-118676076,exon:118677179-118677257,exon:118698736-118698857,exon:118725557-118725638	--	GO:0003674,GO:0044238,GO:0005488,GO:0071704,GO:0043167,GO:0008152,GO:0003824,GO:0044237,GO:0009987,GO:0005758,GO:0016530,GO:0016531,GO:0031970,GO:0044260,GO:0005515,GO:0016740,GO:0043170,GO:0044763,GO:0044723,GO:0005975,GO:0008150,GO:0006493,GO:0006825,GO:0044424,GO:0005737,GO:0043412,GO:0000030,GO:0005622,GO:0044699,GO:0000003,GO:1901576,GO:0009058,GO:0044249,GO:0046914,GO:0006464,GO:0036211,GO:…	molecular_function,primary metabolic process,binding,organic substance metabolic process,ion binding,metabolic process,catalytic activity,cellular metabolic process,cellular process,mitochondrial intermembrane space,metallochaperone activity,copper chaperone activity,organelle envelope lumen,cellular macromolecule metabolic process,protein binding,transferase activity,macromolecule metabolic proc…	--	--
novel_circ_0004062	101106758	NC_019460.2	118675274	118698857	+	23583	472	exon:118675275-118675360,exon:118675892-118676076,exon:118677179-118677257,exon:118698736-118698857	--	GO:0003674,GO:0044238,GO:0005488,GO:0071704,GO:0043167,GO:0008152,GO:0003824,GO:0044237,GO:0009987,GO:0005758,GO:0016530,GO:0016531,GO:0031970,GO:0044260,GO:0005515,GO:0016740,GO:0043170,GO:0044763,GO:0044723,GO:0005975,GO:0008150,GO:0006493,GO:0006825,GO:0044424,GO:0005737,GO:0043412,GO:0000030,GO:0005622,GO:0044699,GO:0000003,GO:1901576,GO:0009058,GO:0044249,GO:0046914,GO:0006464,GO:0036211,GO:…	molecular_function,primary metabolic process,binding,organic substance metabolic process,ion binding,metabolic process,catalytic activity,cellular metabolic process,cellular process,mitochondrial intermembrane space,metallochaperone activity,copper chaperone activity,organelle envelope lumen,cellular macromolecule metabolic process,protein binding,transferase activity,macromolecule metabolic proc…	--	--
novel_circ_0007559	101120330	NC_019463.2	63195435	63203921	+	8486	261	exon:63195436-63195547,exon:63198866-63198949,exon:63203857-63203921	--	GO:0003674,GO:0035639,GO:0001883,GO:0032549,GO:0032550,GO:0032555,GO:0001882,GO:0017076,GO:0032553,GO:0043168,GO:0005488,GO:0000166,GO:1901265,GO:0043167,GO:0036094,GO:0005525,GO:0032561,GO:0019001,GO:1901363,GO:0097159,GO:0009987,GO:0051716,GO:0050794,GO:0044763,GO:0007154,GO:0008150,GO:0050896,GO:0050789,GO:0007264,GO:0065007,GO:0044700,GO:0023052,GO:0044699,GO:0007165,GO:0035556	molecular_function,purine ribonucleoside triphosphate binding,purine nucleoside binding,ribonucleoside binding,purine ribonucleoside binding,purine ribonucleotide binding,nucleoside binding,purine nucleotide binding,ribonucleotide binding,anion binding,binding,nucleotide binding,nucleoside phosphate binding,ion binding,small molecule binding,GTP binding,guanyl ribonucleotide binding,guanyl nucleo…	--	--
novel_circ_0015737	101122318	NC_019479.2	20896696	20903542	+	6846	103	exon:20903440-20903542	--	--	--	--	--
novel_circ_0003850	101110029	NC_019459.2	94682260	94716684	+	34424	562	exon:94682261-94682399,exon:94689357-94689500,exon:94714088-94714141,exon:94715977-94716074,exon:94716558-94716684	--	GO:0003674,GO:0005488,GO:0005515,GO:0046983	molecular_function,binding,protein binding,protein dimerization activity	--	--
novel_circ_0004037	101103801	NC_019460.2	116889490	116947472	+	57982	445	exon:116889491-116889679,exon:116934916-116935067,exon:116947369-116947472	--	GO:0003674,GO:0008152,GO:0003824,GO:0008150	molecular_function,metabolic process,catalytic activity,biological_process	oas00640,oas01100	Propanoate metabolism,Metabolic pathways
novel_circ_0009183	101112489	NC_019465.2	49387390	49402491	-	15101	395	exon:49387391-49387470,exon:49388331-49388447,exon:49401862-49401925,exon:49402358-49402491	--	GO:0003674,GO:0044238,GO:0005488,GO:0071704,GO:0008152,GO:0003824,GO:0044237,GO:1901363,GO:0097159,GO:0009987,GO:0044260,GO:0032507,GO:0045185,GO:0051235,GO:0051651,GO:1901360,GO:0034641,GO:0046483,GO:0006725,GO:0006807,GO:0006139,GO:0043170,GO:0044763,GO:0090304,GO:0008150,GO:0005664,GO:0033036,GO:0044424,GO:0034613,GO:0070727,GO:0065007,GO:0000808,GO:0005622,GO:0044699,GO:1901576,GO:0009058,GO:…	molecular_function,primary metabolic process,binding,organic substance metabolic process,metabolic process,catalytic activity,cellular metabolic process,heterocyclic compound binding,organic cyclic compound binding,cellular process,cellular macromolecule metabolic process,maintenance of protein location in cell,maintenance of protein location,maintenance of location,maintenance of location in cel…	oas04110	Cell cycle
novel_circ_0013661	100820755	NC_019474.2	19143390	19149927	+	6537	653	exon:19143391-19143514,exon:19145431-19145534,exon:19146280-19146376,exon:19148129-19148278,exon:19149750-19149927	--	GO:0003674,GO:0005488,GO:0008152,GO:0003824,GO:0071705,GO:0008514,GO:0051537,GO:0009987,GO:0008509,GO:0015711,GO:0003333,GO:0015171,GO:0006865,GO:0071702,GO:0008289,GO:0044763,GO:0006820,GO:0008150,GO:0017089,GO:0046836,GO:0005342,GO:0046943,GO:0033036,GO:1901264,GO:0044424,GO:0005737,GO:0051536,GO:0051540,GO:0034220,GO:0005622,GO:0051861,GO:0044699,GO:0015849,GO:0046942,GO:1901505,GO:0051179,GO:…	molecular_function,binding,metabolic process,catalytic activity,nitrogen compound transport,organic anion transmembrane transporter activity,2 iron, 2 sulfur cluster binding,cellular process,anion transmembrane transporter activity,organic anion transport,amino acid transmembrane transport,amino acid transmembrane transporter activity,amino acid transport,organic substance transport,lipid binding…	--	--
novel_circ_0005490	101102219	NC_019460.2	90443329	90497899	-	54570	483	exon:90443330-90443452,exon:90447369-90447491,exon:90494713-90494781,exon:90497732-90497899	--	GO:0003674,GO:0044238,GO:0005488,GO:0071704,GO:0043167,GO:0008152,GO:0044237,GO:0044767,GO:0048856,GO:1901363,GO:0097159,GO:0009987,GO:0044260,GO:0032502,GO:0005515,GO:1901360,GO:0034641,GO:0007517,GO:0061061,GO:0009986,GO:0046483,GO:0006725,GO:0006807,GO:0006139,GO:0043170,GO:0048731,GO:0050794,GO:0032501,GO:0090304,GO:0008150,GO:0016070,GO:0050789,GO:0044707,GO:0044424,GO:0065007,GO:0010467,GO:…	molecular_function,primary metabolic process,binding,organic substance metabolic process,ion binding,metabolic process,cellular metabolic process,single-organism developmental process,anatomical structure development,heterocyclic compound binding,organic cyclic compound binding,cellular process,cellular macromolecule metabolic process,developmental process,protein binding,organic cyclic compound …	--	--
novel_circ_0005497	101102219	NC_019460.2	90468047	90483827	-	15780	694	exon:90468048-90468167,exon:90471970-90472092,exon:90472444-90472569,exon:90474210-90474335,exon:90482807-90482905,exon:90483728-90483827	--	GO:0003674,GO:0044238,GO:0005488,GO:0071704,GO:0043167,GO:0008152,GO:0044237,GO:0044767,GO:0048856,GO:1901363,GO:0097159,GO:0009987,GO:0044260,GO:0032502,GO:0005515,GO:1901360,GO:0034641,GO:0007517,GO:0061061,GO:0009986,GO:0046483,GO:0006725,GO:0006807,GO:0006139,GO:0043170,GO:0048731,GO:0050794,GO:0032501,GO:0090304,GO:0008150,GO:0016070,GO:0050789,GO:0044707,GO:0044424,GO:0065007,GO:0010467,GO:…	molecular_function,primary metabolic process,binding,organic substance metabolic process,ion binding,metabolic process,cellular metabolic process,single-organism developmental process,anatomical structure development,heterocyclic compound binding,organic cyclic compound binding,cellular process,cellular macromolecule metabolic process,developmental process,protein binding,organic cyclic compound …	--	--
novel_circ_0001430	101117130	NC_019458.2	267499995	267519560	+	19565	431	exon:267499996-267500192,exon:267505072-267505164,exon:267519420-267519560	--	GO:0003674,GO:0035639,GO:0001883,GO:0032549,GO:0032550,GO:0032555,GO:0001882,GO:0017076,GO:0032553,GO:0043168,GO:0044238,GO:0005488,GO:0071704,GO:0000166,GO:1901265,GO:0043167,GO:0008152,GO:0036094,GO:0003824,GO:0005524,GO:0032559,GO:0030554,GO:0044237,GO:0016310,GO:1901363,GO:0097159,GO:0009987,GO:0006468,GO:0044260,GO:0016301,GO:0016740,GO:0004672,GO:0043170,GO:0016772,GO:0016773,GO:0008150,GO:…	molecular_function,purine ribonucleoside triphosphate binding,purine nucleoside binding,ribonucleoside binding,purine ribonucleoside binding,purine ribonucleotide binding,nucleoside binding,purine nucleotide binding,ribonucleotide binding,anion binding,primary metabolic process,binding,organic substance metabolic process,nucleotide binding,nucleoside phosphate binding,ion binding,metabolic proces…	--	--
novel_circ_0002341	101119369	NC_019459.2	126439159	126440247	+	1088	258	exon:126439160-126439276,exon:126440107-126440247	--	GO:0003674,GO:0005488,GO:0043167,GO:0003824,GO:0009987,GO:0051716,GO:0050794,GO:0044763,GO:0007154,GO:0008081,GO:0008150,GO:0050896,GO:0050789,GO:0065007,GO:0044700,GO:0023052,GO:0044699,GO:0042578,GO:0007165,GO:0046914,GO:0016787,GO:0008270,GO:0016788,GO:0046872,GO:0043169,GO:0004114,GO:0004112	molecular_function,binding,ion binding,catalytic activity,cellular process,cellular response to stimulus,regulation of cellular process,single-organism cellular process,cell communication,phosphoric diester hydrolase activity,biological_process,response to stimulus,regulation of biological process,biological regulation,single organism signaling,signaling,single-organism process,phosphoric ester h…	oas00230,oas05032,oas04020	Purine metabolism,Morphine addiction,Calcium signaling pathway
novel_circ_0006649	101105242	NC_019462.2	23303467	23326044	-	22577	573	exon:23303468-23303619,exon:23305611-23305695,exon:23312611-23312750,exon:23324595-23324670,exon:23325925-23326044	--	GO:0003674,GO:0071705,GO:0008514,GO:0009987,GO:0008509,GO:0015711,GO:0003333,GO:0015171,GO:0006865,GO:0071702,GO:0051716,GO:0007186,GO:0050794,GO:0044763,GO:0007154,GO:0006820,GO:0007218,GO:0008150,GO:0005576,GO:0050896,GO:0050789,GO:0005342,GO:0046943,GO:0007166,GO:0065007,GO:0034220,GO:0044700,GO:0023052,GO:0044699,GO:0015849,GO:0046942,GO:0007165,GO:0051179,GO:0006810,GO:0051234,GO:0005575,GO:…	molecular_function,nitrogen compound transport,organic anion transmembrane transporter activity,cellular process,anion transmembrane transporter activity,organic anion transport,amino acid transmembrane transport,amino acid transmembrane transporter activity,amino acid transport,organic substance transport,cellular response to stimulus,G-protein coupled receptor signaling pathway,regulation of ce…	oas04972,oas04970	Pancreatic secretion,Salivary secretion
novel_circ_0006867	101102810	NC_019462.2	59280295	59283722	+	3427	583	exon:59280296-59280790,exon:59283635-59283722	--	GO:0003674,GO:0044238,GO:0005488,GO:0071704,GO:0043167,GO:0008152,GO:0003824,GO:0044237,GO:0016310,GO:0003871,GO:0042085,GO:0009987,GO:0008887,GO:0031388,GO:0005515,GO:0009086,GO:0016301,GO:0000097,GO:0016740,GO:0006807,GO:0006555,GO:0050794,GO:0016772,GO:0044763,GO:0016773,GO:0015016,GO:0034483,GO:0005520,GO:0001558,GO:0019838,GO:0008150,GO:0005576,GO:0050789,GO:0006796,GO:0016049,GO:0006793,GO:…	molecular_function,primary metabolic process,binding,organic substance metabolic process,ion binding,metabolic process,catalytic activity,cellular metabolic process,phosphorylation,5-methyltetrahydropteroyltriglutamate-homocysteine S-methyltransferase activity,5-methyltetrahydropteroyltri-L-glutamate-dependent methyltransferase activity,cellular process,glycerate kinase activity,organic acid phos…	oas00534,oas01100	Glycosaminoglycan biosynthesis - heparan sulfate / heparin,Metabolic pathways
novel_circ_0014934	105603554	NC_019476.2	52352380	52353527	-	1147	507	exon:52352381-52352480,exon:52352871-52353137,exon:52353388-52353527	--	--	--	--	--
novel_circ_0009692	101108058	NC_019466.2	3761900	3782655	-	20755	286	exon:3761901-3761980,exon:3781031-3781146,exon:3782566-3782655	--	GO:0003674,GO:0044238,GO:0071704,GO:0008152,GO:0003824,GO:0044237,GO:0009987,GO:0016740,GO:0071702,GO:0044763,GO:0008150,GO:0006796,GO:0006793,GO:0033036,GO:0034613,GO:0070727,GO:0044699,GO:0051641,GO:0019013,GO:0016787,GO:0051179,GO:0008374,GO:0006810,GO:0016788,GO:0051234,GO:0008104,GO:0015031,GO:0045184,GO:0046907,GO:0006886,GO:1901135,GO:0005575,GO:0051649,GO:0044710,GO:0006505,GO:0016747,GO:…	molecular_function,primary metabolic process,organic substance metabolic process,metabolic process,catalytic activity,cellular metabolic process,cellular process,transferase activity,organic substance transport,single-organism cellular process,biological_process,phosphate-containing compound metabolic process,phosphorus metabolic process,macromolecule localization,cellular protein localization,ce…	--	--
novel_circ_0015834	101105965	NC_019479.2	37895324	37896658	-	1334	365	exon:37895325-37895427,exon:37896007-37896141,exon:37896532-37896658	--	GO:0003674,GO:0044238,GO:0005488,GO:0071704,GO:0043167,GO:0008152,GO:0044237,GO:0009987,GO:0044260,GO:0019899,GO:0044248,GO:0005515,GO:0009056,GO:0043170,GO:0008150,GO:0031625,GO:0044389,GO:1901575,GO:0044267,GO:0046872,GO:0043169,GO:0019538,GO:0006511,GO:0019941,GO:0043632,GO:0044257,GO:0051603,GO:0030163,GO:0006508,GO:0044265,GO:0009057	molecular_function,primary metabolic process,binding,organic substance metabolic process,ion binding,metabolic process,cellular metabolic process,cellular process,cellular macromolecule metabolic process,enzyme binding,cellular catabolic process,protein binding,catabolic process,macromolecule metabolic process,biological_process,ubiquitin protein ligase binding,small conjugating protein ligase bi…	--	--
novel_circ_0001221	101114583	NC_019458.2	253040811	253056691	+	15880	384	exon:253040812-253040912,exon:253044246-253044375,exon:253046923-253047005,exon:253056622-253056691	--	GO:0003674,GO:0035639,GO:0001883,GO:0032549,GO:0032550,GO:0032555,GO:0001882,GO:0017076,GO:0032553,GO:0043168,GO:0044238,GO:0005488,GO:0071704,GO:0000166,GO:1901265,GO:0043167,GO:0008152,GO:0036094,GO:0003824,GO:0005524,GO:0032559,GO:0030554,GO:0044237,GO:0016310,GO:1901363,GO:0097159,GO:0009987,GO:0006468,GO:0044260,GO:0016301,GO:0016740,GO:0004672,GO:0043170,GO:0016772,GO:0016773,GO:0008150,GO:…	molecular_function,purine ribonucleoside triphosphate binding,purine nucleoside binding,ribonucleoside binding,purine ribonucleoside binding,purine ribonucleotide binding,nucleoside binding,purine nucleotide binding,ribonucleotide binding,anion binding,primary metabolic process,binding,organic substance metabolic process,nucleotide binding,nucleoside phosphate binding,ion binding,metabolic proces…	--	--
novel_circ_0007413	101102902	NC_019463.2	41848106	41864400	-	16294	591	exon:41848107-41848320,exon:41849932-41850092,exon:41852896-41852967,exon:41859414-41859485,exon:41864329-41864400	--	GO:0003674,GO:0005488,GO:0009987,GO:0005515,GO:0051716,GO:0007186,GO:0050794,GO:0044763,GO:0007154,GO:0004871,GO:0060089,GO:0008150,GO:0050896,GO:0050789,GO:0007166,GO:0065007,GO:0044700,GO:0023052,GO:0044699,GO:0007165,GO:0005575,GO:0004872,GO:0038023,GO:0004888,GO:0016020,GO:0004930,GO:0044425,GO:0031224,GO:0016021	molecular_function,binding,cellular process,protein binding,cellular response to stimulus,G-protein coupled receptor signaling pathway,regulation of cellular process,single-organism cellular process,cell communication,signal transducer activity,molecular transducer activity,biological_process,response to stimulus,regulation of biological process,cell surface receptor signaling pathway,biological …	--	--
novel_circ_0006230	101109532	NC_019461.2	71157367	71183507	-	26140	653	exon:71157368-71157595,exon:71158385-71158537,exon:71162584-71162736,exon:71183389-71183507	--	GO:0003674,GO:0005488,GO:0005515	molecular_function,binding,protein binding	--	--
novel_circ_0008552	101105333	NC_019464.2	70069862	70071477	+	1615	365	exon:70069863-70069987,exon:70071130-70071274,exon:70071383-70071477	--	GO:0003674,GO:0044238,GO:0071704,GO:0008152,GO:0003824,GO:0044237,GO:0009987,GO:0009312,GO:0005985,GO:0005986,GO:0050307,GO:0009311,GO:0044723,GO:0046351,GO:0005975,GO:0019203,GO:0050308,GO:0008150,GO:0005984,GO:0042578,GO:1901576,GO:0009058,GO:0044249,GO:0016787,GO:0016788,GO:0016051,GO:0034637,GO:0044262,GO:0016791	molecular_function,primary metabolic process,organic substance metabolic process,metabolic process,catalytic activity,cellular metabolic process,cellular process,oligosaccharide biosynthetic process,sucrose metabolic process,sucrose biosynthetic process,sucrose-phosphate phosphatase activity,oligosaccharide metabolic process,single-organism carbohydrate metabolic process,disaccharide biosynthetic…	--	--
novel_circ_0016453	101103692	NC_019481.2	20020914	20022334	+	1420	458	exon:20020915-20021147,exon:20021684-20021825,exon:20022252-20022334	--	GO:0003674,GO:0044238,GO:0071704,GO:0008152,GO:0003824,GO:0044237,GO:0009987,GO:0044260,GO:1901360,GO:0034641,GO:0016740,GO:0046483,GO:0006725,GO:0006807,GO:0006139,GO:0043170,GO:0016772,GO:0090304,GO:0008150,GO:0016070,GO:0044424,GO:0010467,GO:0005622,GO:1901576,GO:0009058,GO:0044249,GO:0005634,GO:0018130,GO:0044271,GO:0005623,GO:0044464,GO:1901362,GO:0009059,GO:0032774,GO:0019438,GO:0034645,GO:…	molecular_function,primary metabolic process,organic substance metabolic process,metabolic process,catalytic activity,cellular metabolic process,cellular process,cellular macromolecule metabolic process,organic cyclic compound metabolic process,cellular nitrogen compound metabolic process,transferase activity,heterocycle metabolic process,cellular aromatic compound metabolic process,nitrogen comp…	oas00230,oas00240,oas03020,oas04623,oas05169	Purine metabolism,Pyrimidine metabolism,RNA polymerase,Cytosolic DNA-sensing pathway,Epstein-Barr virus infection
novel_circ_0006109	101113058	NC_019461.2	56334998	56356682	+	21684	512	exon:56334999-56335082,exon:56338746-56338786,exon:56340751-56340806,exon:56345583-56345679,exon:56352090-56352238,exon:56356598-56356682	--	GO:0003674,GO:0005488,GO:0005515	molecular_function,binding,protein binding	oas04015	Rap1 signaling pathway
novel_circ_0015500	101113973	NC_019478.2	45206661	45212020	+	5359	308	exon:45206662-45206716,exon:45207565-45207695,exon:45211899-45212020	--	GO:0003674,GO:0044238,GO:0071704,GO:0008152,GO:0003824,GO:0005975,GO:0008150,GO:0016787,GO:0004559,GO:0015923,GO:0004553,GO:0016798	molecular_function,primary metabolic process,organic substance metabolic process,metabolic process,catalytic activity,carbohydrate metabolic process,biological_process,hydrolase activity,alpha-mannosidase activity,mannosidase activity,hydrolase activity, hydrolyzing O-glycosyl compounds,hydrolase activity, acting on glycosyl bonds	--	--
novel_circ_0010952	101110072	NC_019468.2	42778469	42779866	+	1397	245	exon:42778470-42778555,exon:42779057-42779129,exon:42779781-42779866	--	GO:0003674,GO:0035639,GO:0001883,GO:0032549,GO:0032550,GO:0032555,GO:0001882,GO:0017076,GO:0032553,GO:0043168,GO:0044238,GO:0005488,GO:0071704,GO:0000166,GO:1901265,GO:0043167,GO:0008152,GO:0036094,GO:0003824,GO:0005524,GO:0032559,GO:0030554,GO:0044237,GO:0004386,GO:1901363,GO:0097159,GO:0009987,GO:0044260,GO:0005515,GO:0017111,GO:1901360,GO:0034641,GO:0016462,GO:0046483,GO:0006725,GO:0006807,GO:…	molecular_function,purine ribonucleoside triphosphate binding,purine nucleoside binding,ribonucleoside binding,purine ribonucleoside binding,purine ribonucleotide binding,nucleoside binding,purine nucleotide binding,ribonucleotide binding,anion binding,primary metabolic process,binding,organic substance metabolic process,nucleotide binding,nucleoside phosphate binding,ion binding,metabolic proces…	oas03040	Spliceosome
novel_circ_0006899	101101825	NC_019462.2	64505731	64516249	+	10518	111	intron:64516139-64516249	--;--;--;--;--;--	GO:0003674,GO:0035639,GO:0001883,GO:0032549,GO:0032550,GO:0032555,GO:0001882,GO:0017076,GO:0032553,GO:0043168,GO:0044238,GO:0005488,GO:0071704,GO:0000166,GO:1901265,GO:0043167,GO:0008152,GO:0036094,GO:0003824,GO:0005524,GO:0032559,GO:0030554,GO:0044237,GO:1901363,GO:0097159,GO:0009987,GO:0044260,GO:1901360,GO:0034641,GO:0046483,GO:0006725,GO:0006807,GO:0006139,GO:0043170,GO:0090304,GO:0008150,GO:…	molecular_function,purine ribonucleoside triphosphate binding,purine nucleoside binding,ribonucleoside binding,purine ribonucleoside binding,purine ribonucleotide binding,nucleoside binding,purine nucleotide binding,ribonucleotide binding,anion binding,primary metabolic process,binding,organic substance metabolic process,nucleotide binding,nucleoside phosphate binding,ion binding,metabolic proces…	--	--
novel_circ_0009038	101110067	NC_019465.2	26031369	26096769	+	65400	729	exon:26031370-26031497,exon:26045503-26045572,exon:26079332-26079521,exon:26084699-26084773,exon:26088125-26088290,exon:26096670-26096769	--	GO:0003674,GO:0044238,GO:0005488,GO:0071704,GO:0000166,GO:1901265,GO:0008152,GO:0036094,GO:0003824,GO:0044237,GO:1901363,GO:0097159,GO:0009987,GO:1901360,GO:0034641,GO:0046483,GO:0006725,GO:0008289,GO:0006807,GO:0006139,GO:0016286,GO:0008150,GO:0044699,GO:0006206,GO:0019856,GO:1901576,GO:0044281,GO:0009058,GO:0009112,GO:0046112,GO:0044249,GO:0016787,GO:0051179,GO:0018130,GO:0006810,GO:0044271,GO:…	molecular_function,primary metabolic process,binding,organic substance metabolic process,nucleotide binding,nucleoside phosphate binding,metabolic process,small molecule binding,catalytic activity,cellular metabolic process,heterocyclic compound binding,organic cyclic compound binding,cellular process,organic cyclic compound metabolic process,cellular nitrogen compound metabolic process,heterocyc…	oas03460,oas01100	Fanconi anemia pathway,Metabolic pathways
novel_circ_0005058	101116643	NC_019460.2	38747720	38755921	+	8201	347	exon:38747721-38747828,exon:38750052-38750164,exon:38755796-38755921	--	GO:0003674,GO:0044238,GO:0005488,GO:0071704,GO:0008152,GO:0007606,GO:0050877,GO:0007600,GO:0003008,GO:0050909,GO:0009987,GO:0051716,GO:0007186,GO:0030246,GO:0050794,GO:0044763,GO:0007154,GO:0032501,GO:0005975,GO:0004871,GO:0060089,GO:0008150,GO:0050896,GO:0050789,GO:0044707,GO:0007166,GO:0065007,GO:0044700,GO:0023052,GO:0044699,GO:0007165,GO:0005575,GO:0004872,GO:0038023,GO:0004888,GO:0016020,GO:…	molecular_function,primary metabolic process,binding,organic substance metabolic process,metabolic process,sensory perception of chemical stimulus,neurological system process,sensory perception,system process,sensory perception of taste,cellular process,cellular response to stimulus,G-protein coupled receptor signaling pathway,carbohydrate binding,regulation of cellular process,single-organism ce…	oas00520,oas00250,oas01100	Amino sugar and nucleotide sugar metabolism,Alanine, aspartate and glutamate metabolism,Metabolic pathways
novel_circ_0013759	101107224	NC_019474.2	40121632	40122976	-	1344	219	exon:40121633-40121707,exon:40122744-40122815,exon:40122905-40122976	--	GO:0003674,GO:0044238,GO:0005488,GO:0071704,GO:0008152,GO:0003824,GO:0044237,GO:0072329,GO:0009987,GO:0044248,GO:0005515,GO:0006063,GO:0006064,GO:0008880,GO:0019585,GO:0009056,GO:0051716,GO:0007186,GO:0016054,GO:0046395,GO:0044282,GO:0044712,GO:0050794,GO:0044763,GO:0007154,GO:0044723,GO:0005975,GO:0004871,GO:0060089,GO:0005996,GO:0008150,GO:0050896,GO:0050789,GO:0007166,GO:0065007,GO:0044700,GO:…	molecular_function,primary metabolic process,binding,organic substance metabolic process,metabolic process,catalytic activity,cellular metabolic process,monocarboxylic acid catabolic process,cellular process,cellular catabolic process,protein binding,uronic acid metabolic process,glucuronate catabolic process,glucuronate isomerase activity,glucuronate metabolic process,catabolic process,cellular …	oas04080	Neuroactive ligand-receptor interaction
novel_circ_0008429	101109804	NC_019464.2	58136224	58144431	+	8207	251	exon:58136225-58136340,exon:58141681-58141815	--	--	--	--	--
novel_circ_0009741	101102495	NC_019466.2	43935686	43946029	+	10343	541	exon:43935687-43935785,exon:43936895-43936965,exon:43942055-43942158,exon:43943177-43943234,exon:43945821-43946029	--	--	--	--	--
novel_circ_0012771	101118555	NC_019472.2	27345181	27346051	+	870	295	exon:27345182-27345373,exon:27345949-27346051	--	GO:0003674,GO:0005488,GO:0005515	molecular_function,binding,protein binding	--	--
novel_circ_0011469	101119740	NC_019469.2	4235753	4241962	+	6209	278	exon:4235754-4235839,exon:4241771-4241962	--	GO:0003674,GO:0008514,GO:0008509,GO:0015711,GO:0071702,GO:0006820,GO:0008150,GO:0044699,GO:0051179,GO:0006810,GO:0051234,GO:0005575,GO:0006811,GO:0016020,GO:0015075,GO:0044765,GO:0044425,GO:0022891,GO:0022857,GO:0031224,GO:0022892,GO:0016021,GO:0005215	molecular_function,organic anion transmembrane transporter activity,anion transmembrane transporter activity,organic anion transport,organic substance transport,anion transport,biological_process,single-organism process,localization,transport,establishment of localization,cellular_component,ion transport,membrane,ion transmembrane transporter activity,single-organism transport,membrane part,subst…	oas04610,oas05133	Complement and coagulation cascades,Pertussis
novel_circ_0001538	101104022	NC_019458.2	33786796	33825599	+	38803	353	exon:33786797-33786908,exon:33793118-33793269,exon:33825511-33825599	--	GO:0003674,GO:0044238,GO:0071704,GO:0008152,GO:0003824,GO:0016740,GO:0016772,GO:0016773,GO:0005975,GO:0008150,GO:0016836,GO:0016835,GO:0016829	molecular_function,primary metabolic process,organic substance metabolic process,metabolic process,catalytic activity,transferase activity,transferase activity, transferring phosphorus-containing groups,phosphotransferase activity, alcohol group as acceptor,carbohydrate metabolic process,biological_process,hydro-lyase activity,carbon-oxygen lyase activity,lyase activity	--	--
novel_circ_0003450	101111427	NC_019459.2	39970840	40003596	+	32756	434	exon:39970841-39970937,exon:39971414-39971600,exon:40003447-40003596	--	GO:0003674,GO:0005488,GO:0005515,GO:0008150,GO:0071840,GO:0051260,GO:0016043,GO:0044085,GO:0051259,GO:0022607,GO:0006461,GO:0070271,GO:0071822,GO:0065003,GO:0043933	molecular_function,binding,protein binding,biological_process,cellular component organization or biogenesis,protein homooligomerization,cellular component organization,cellular component biogenesis,protein oligomerization,cellular component assembly,protein complex assembly,protein complex biogenesis,protein complex subunit organization,macromolecular complex assembly,macromolecular complex subun…	--	--
novel_circ_0014075	101107633	NC_019474.2	9956896	9992991	-	36095	357	exon:9956897-9956984,exon:9963350-9963424,exon:9988803-9988868,exon:9990942-9990987,exon:9992910-9992991	--	GO:0003674,GO:0005488,GO:0009987,GO:0005515,GO:0051716,GO:0050794,GO:0044763,GO:0007154,GO:0008150,GO:0050896,GO:0050789,GO:0065007,GO:0044700,GO:0023052,GO:0044699,GO:0007165,GO:0007009,GO:0071840,GO:0016043,GO:0016044,GO:0061024	molecular_function,binding,cellular process,protein binding,cellular response to stimulus,regulation of cellular process,single-organism cellular process,cell communication,biological_process,response to stimulus,regulation of biological process,biological regulation,single organism signaling,signaling,single-organism process,signal transduction,plasma membrane organization,cellular component org…	oas05100	Bacterial invasion of epithelial cells
novel_circ_0010401	101108926	NC_019467.2	28552076	28552717	-	641	440	exon:28552077-28552184,exon:28552278-28552371,exon:28552480-28552717	--	GO:0003674,GO:0005488,GO:0005515	molecular_function,binding,protein binding	--	--
novel_circ_0006710	101101818	NC_019462.2	32664444	32701730	+	37286	365	intron:32664445-32664550,intron:32698676-32698848,intron:32701645-32701730	--;--;--;--;--;--;--;--	--	--	--	--
novel_circ_0013511	n/a	NC_019473.2	70939298	70949921	-	10623	134	intergenic_region:70949788-70949921	--	--	--	--	--
novel_circ_0015829	101105965	NC_019479.2	37853071	37896658	-	43587	417	exon:37853072-37853258,exon:37895325-37895427,exon:37896532-37896658	--	GO:0003674,GO:0044238,GO:0005488,GO:0071704,GO:0043167,GO:0008152,GO:0044237,GO:0009987,GO:0044260,GO:0019899,GO:0044248,GO:0005515,GO:0009056,GO:0043170,GO:0008150,GO:0031625,GO:0044389,GO:1901575,GO:0044267,GO:0046872,GO:0043169,GO:0019538,GO:0006511,GO:0019941,GO:0043632,GO:0044257,GO:0051603,GO:0030163,GO:0006508,GO:0044265,GO:0009057	molecular_function,primary metabolic process,binding,organic substance metabolic process,ion binding,metabolic process,cellular metabolic process,cellular process,cellular macromolecule metabolic process,enzyme binding,cellular catabolic process,protein binding,catabolic process,macromolecule metabolic process,biological_process,ubiquitin protein ligase binding,small conjugating protein ligase bi…	--	--
novel_circ_0008317	101103480	NC_019464.2	48326211	48330089	+	3878	411	exon:48326212-48326276,exon:48327086-48327185,exon:48328879-48329076,exon:48330042-48330089	--	GO:0003674,GO:0005488,GO:1901363,GO:0097159,GO:0003676	molecular_function,binding,heterocyclic compound binding,organic cyclic compound binding,nucleic acid binding	--	--
novel_circ_0003977	101122098	NC_019460.2	107649373	107655612	+	6239	500	exon:107649374-107649476,exon:107650995-107651192,exon:107653782-107653885,exon:107655518-107655612	--	--	--	--	--
novel_circ_0017226	101107160	NC_019483.2	6413494	6420971	+	7477	599	exon:6413495-6413634,exon:6416872-6416983,exon:6419548-6419689,exon:6419967-6420069,exon:6420870-6420971	--	GO:0003674,GO:0005488,GO:0043167,GO:0009987,GO:0005515,GO:0071702,GO:0044763,GO:0030117,GO:0048475,GO:0008150,GO:0033036,GO:0044424,GO:0034613,GO:0070727,GO:0005737,GO:0005622,GO:0044699,GO:0051641,GO:0051179,GO:0044444,GO:0006810,GO:0051234,GO:0005623,GO:0044464,GO:0008104,GO:0046872,GO:0043169,GO:0015031,GO:0045184,GO:0046907,GO:0006886,GO:0016192,GO:0005575,GO:0051649,GO:0016020,GO:0044425,GO:…	molecular_function,binding,ion binding,cellular process,protein binding,organic substance transport,single-organism cellular process,membrane coat,coated membrane,biological_process,macromolecule localization,intracellular part,cellular protein localization,cellular macromolecule localization,cytoplasm,intracellular,single-organism process,cellular localization,localization,cytoplasmic part,trans…	--	--
novel_circ_0002891	101113827	NC_019459.2	206192770	206230721	+	37951	349	exon:206215094-206215226,exon:206222241-206222340,exon:206230606-206230721	--	GO:0003674,GO:0005488,GO:0005515	molecular_function,binding,protein binding	--	--
novel_circ_0004647	101114856	NC_019460.2	189411657	189434914	+	23257	983	exon:189411658-189411749,exon:189415682-189415783,exon:189416770-189416997,exon:189427382-189427528,exon:189432089-189432192,exon:189434605-189434914	--	GO:0044238,GO:0071704,GO:0008152,GO:0044237,GO:0009987,GO:0044260,GO:1901360,GO:0034641,GO:0046483,GO:0006725,GO:0006807,GO:0006139,GO:0043170,GO:0050794,GO:0090304,GO:0008150,GO:0016070,GO:0050789,GO:0044424,GO:0065007,GO:0010467,GO:0005622,GO:1901576,GO:0009058,GO:0044249,GO:0005634,GO:0018130,GO:0044271,GO:0005623,GO:0044464,GO:0019219,GO:0051171,GO:1901362,GO:0009059,GO:0031323,GO:0032774,GO:…	primary metabolic process,organic substance metabolic process,metabolic process,cellular metabolic process,cellular process,cellular macromolecule metabolic process,organic cyclic compound metabolic process,cellular nitrogen compound metabolic process,heterocycle metabolic process,cellular aromatic compound metabolic process,nitrogen compound metabolic process,nucleobase-containing compound metab…	--	--
novel_circ_0016177	101103445	NC_019480.2	41438607	41441068	+	2461	384	exon:41438608-41438832,exon:41440910-41441068	--	GO:0003674,GO:0044238,GO:0071704,GO:0008152,GO:0044237,GO:0009987,GO:0044260,GO:0044248,GO:1901360,GO:0034641,GO:0009056,GO:0031329,GO:0046483,GO:0006725,GO:0009894,GO:0006807,GO:0006139,GO:0043170,GO:0050794,GO:0006914,GO:0005615,GO:0090304,GO:0008150,GO:0005576,GO:0016070,GO:0050789,GO:0065007,GO:0010467,GO:1901576,GO:0009058,GO:0044249,GO:0018130,GO:0044271,GO:0019219,GO:0051171,GO:0001071,GO:…	molecular_function,primary metabolic process,organic substance metabolic process,metabolic process,cellular metabolic process,cellular process,cellular macromolecule metabolic process,cellular catabolic process,organic cyclic compound metabolic process,cellular nitrogen compound metabolic process,catabolic process,regulation of cellular catabolic process,heterocycle metabolic process,cellular aro…	--	--
novel_circ_0017857	101119285	NC_019484.2	95850628	95851323	+	695	695	exon:95850629-95851323	--	GO:0003674,GO:0043168,GO:0005488,GO:0043167,GO:0005515,GO:0005576,GO:1901681,GO:0001948,GO:0043394,GO:0043395,GO:0044421,GO:0005575,GO:0005578,GO:0016020,GO:0031012	molecular_function,anion binding,binding,ion binding,protein binding,extracellular region,sulfur compound binding,glycoprotein binding,proteoglycan binding,heparan sulfate proteoglycan binding,extracellular region part,cellular_component,proteinaceous extracellular matrix,membrane,extracellular matrix	oas05205	Proteoglycans in cancer
novel_circ_0011155	101117261	NC_019468.2	61329756	61340206	-	10450	518	exon:61329757-61329836,exon:61336108-61336167,exon:61337029-61337121,exon:61339609-61339738,exon:61340052-61340206	--	GO:0003674,GO:0003824,GO:0044424,GO:0005622,GO:0016879,GO:0016874,GO:0005634,GO:0005623,GO:0044464,GO:0043231,GO:0043227,GO:0005575,GO:0043229,GO:0043226,GO:0044446,GO:0044422,GO:0004842,GO:0019787,GO:0043234,GO:0000152,GO:0005680,GO:0031461,GO:0000151,GO:0016881,GO:0044428,GO:0032991	molecular_function,catalytic activity,intracellular part,intracellular,ligase activity, forming carbon-nitrogen bonds,ligase activity,nucleus,cell,cell part,intracellular membrane-bounded organelle,membrane-bounded organelle,cellular_component,intracellular organelle,organelle,intracellular organelle part,organelle part,ubiquitin-protein ligase activity,small conjugating protein ligase activity,p…	--	--
novel_circ_0016904	101115427	NC_019482.2	6217407	6225924	+	8517	506	exon:6217408-6217588,exon:6224572-6224720,exon:6225749-6225924	--	GO:0003674,GO:0035639,GO:0001883,GO:0032549,GO:0032550,GO:0032555,GO:0001882,GO:0017076,GO:0032553,GO:0043168,GO:0044238,GO:0005488,GO:0071704,GO:0000166,GO:1901265,GO:0043167,GO:0008152,GO:0036094,GO:0003824,GO:0005524,GO:0032559,GO:0030554,GO:0044237,GO:0016310,GO:1901363,GO:0097159,GO:0009987,GO:0006468,GO:0044260,GO:0005515,GO:0016301,GO:0016740,GO:0004672,GO:0043170,GO:0016772,GO:0016773,GO:…	molecular_function,purine ribonucleoside triphosphate binding,purine nucleoside binding,ribonucleoside binding,purine ribonucleoside binding,purine ribonucleotide binding,nucleoside binding,purine nucleotide binding,ribonucleotide binding,anion binding,primary metabolic process,binding,organic substance metabolic process,nucleotide binding,nucleoside phosphate binding,ion binding,metabolic proces…	--	--
novel_circ_0010623	101115718	NC_019467.2	81605218	81607819	-	2601	407	exon:81605219-81605302,exon:81605695-81605791,exon:81607594-81607819	--	--	--	--	--
novel_circ_0015850	101122650	NC_019479.2	38808404	38829264	+	20860	611	exon:38808405-38808533,exon:38808758-38808922,exon:38827181-38827298,exon:38829066-38829264	--	GO:0003674,GO:0044238,GO:0071704,GO:0008152,GO:0003824,GO:0044767,GO:0048856,GO:0048869,GO:0009987,GO:0032502,GO:1901360,GO:0009056,GO:0008203,GO:0000902,GO:0032989,GO:0030030,GO:0048731,GO:0044763,GO:0032501,GO:0016042,GO:0048468,GO:0030154,GO:0009653,GO:0031175,GO:0048666,GO:0030182,GO:0048699,GO:0022008,GO:0016125,GO:0008150,GO:0007399,GO:0032990,GO:0048858,GO:0050896,GO:0016298,GO:0044707,GO:…	molecular_function,primary metabolic process,organic substance metabolic process,metabolic process,catalytic activity,single-organism developmental process,anatomical structure development,cellular developmental process,cellular process,developmental process,organic cyclic compound metabolic process,catabolic process,cholesterol metabolic process,cell morphogenesis,cellular component morphogenesi…	--	--
novel_circ_0004437	101106248	NC_019460.2	169652371	169711478	+	59107	574	exon:169652372-169652508,exon:169656911-169657069,exon:169699036-169699136,exon:169702530-169702574,exon:169711347-169711478	--	GO:0003674,GO:0005488,GO:0005515,GO:0046983	molecular_function,binding,protein binding,protein dimerization activity	--	--
novel_circ_0001406	101116444	NC_019458.2	267172146	267194429	+	22283	1263	exon:267172147-267172301,exon:267173005-267173169,exon:267173254-267173296,exon:267173609-267173759,exon:267178661-267178746,exon:267180280-267180374,exon:267183114-267183176,exon:267184140-267184237,exon:267186028-267186379,exon:267194375-267194429	--	GO:0003674,GO:0043168,GO:0044238,GO:0005488,GO:0071704,GO:0043167,GO:0008152,GO:0003824,GO:0051051,GO:0032065,GO:0051220,GO:0051224,GO:0051049,GO:0032879,GO:0009987,GO:0032880,GO:0051223,GO:0070201,GO:0032507,GO:0045185,GO:0051235,GO:0051651,GO:0005515,GO:0008455,GO:0016740,GO:0071702,GO:0008289,GO:0009312,GO:0009311,GO:0050794,GO:0044763,GO:0007154,GO:0044723,GO:0048519,GO:0005975,GO:0008150,GO:…	molecular_function,anion binding,primary metabolic process,binding,organic substance metabolic process,ion binding,metabolic process,catalytic activity,negative regulation of transport,cortical protein anchoring,cytoplasmic sequestering of protein,negative regulation of protein transport,regulation of transport,regulation of localization,cellular process,regulation of protein localization,regulat…	--	--
novel_circ_0002697	101104967	NC_019459.2	174327765	174338664	+	10899	497	exon:174327766-174327944,exon:174331638-174331869,exon:174338579-174338664	--	GO:0003674,GO:0035639,GO:0001883,GO:0032549,GO:0032550,GO:0032555,GO:0001882,GO:0017076,GO:0032553,GO:0043168,GO:0005488,GO:0000166,GO:1901265,GO:0043167,GO:0036094,GO:0003824,GO:0005524,GO:0032559,GO:0030554,GO:0004386,GO:1901363,GO:0097159,GO:0009987,GO:0017111,GO:0016301,GO:0016462,GO:0016740,GO:0008026,GO:0070035,GO:0016818,GO:0016772,GO:0016817,GO:0008150,GO:0005576,GO:0004797,GO:0019136,GO:…	molecular_function,purine ribonucleoside triphosphate binding,purine nucleoside binding,ribonucleoside binding,purine ribonucleoside binding,purine ribonucleotide binding,nucleoside binding,purine nucleotide binding,ribonucleotide binding,anion binding,binding,nucleotide binding,nucleoside phosphate binding,ion binding,small molecule binding,catalytic activity,ATP binding,adenyl ribonucleotide bi…	--	--
novel_circ_0016374	101110724	NC_019481.2	10565861	10566260	-	399	399	exon:10565862-10566260	--	GO:0003674,GO:0035639,GO:0001883,GO:0032549,GO:0032550,GO:0032555,GO:0001882,GO:0017076,GO:0032553,GO:0043168,GO:0044238,GO:0005488,GO:0071704,GO:0000166,GO:1901265,GO:0043167,GO:0008152,GO:0036094,GO:0003824,GO:0031683,GO:0044237,GO:0005525,GO:0032561,GO:0019001,GO:0032403,GO:1901363,GO:0097159,GO:0009987,GO:0044260,GO:0005515,GO:0017111,GO:0003924,GO:1901360,GO:0034641,GO:0016462,GO:0046483,GO:…	molecular_function,purine ribonucleoside triphosphate binding,purine nucleoside binding,ribonucleoside binding,purine ribonucleoside binding,purine ribonucleotide binding,nucleoside binding,purine nucleotide binding,ribonucleotide binding,anion binding,primary metabolic process,binding,organic substance metabolic process,nucleotide binding,nucleoside phosphate binding,ion binding,metabolic proces…	oas03015	mRNA surveillance pathway
novel_circ_0016371	101109932	NC_019481.2	10450732	10458802	-	8070	360	exon:10450733-10450894,exon:10458605-10458802	--	GO:0003674,GO:0005488,GO:0043167,GO:0005515,GO:0046872,GO:0043169	molecular_function,binding,ion binding,protein binding,metal ion binding,cation binding	--	--
novel_circ_0002618	101101824	NC_019459.2	155906894	155955171	-	48277	479	intron:155906895-155907047,intron:155909970-155910053,intron:155920031-155920107,intron:155925790-155925870,intron:155955088-155955171	--;--;--;--;--;--;--;--	--	--	--	--
novel_circ_0003509	101103949	NC_019459.2	49684498	49697077	+	12579	736	exon:49684499-49684609,exon:49688082-49688187,exon:49691720-49691885,exon:49694715-49694825,exon:49696836-49697077	--	GO:0003674,GO:0044238,GO:0005488,GO:0071704,GO:0043167,GO:0008152,GO:0044237,GO:0009987,GO:0044248,GO:1901360,GO:0034641,GO:0009056,GO:0031329,GO:0046483,GO:0006725,GO:0009894,GO:0006807,GO:0006139,GO:0050794,GO:0006140,GO:0009118,GO:0030811,GO:0033121,GO:1900542,GO:0006195,GO:0072523,GO:0043086,GO:0044092,GO:0008150,GO:0032780,GO:0009166,GO:1901292,GO:0050789,GO:0043462,GO:0006796,GO:0006793,GO:…	molecular_function,primary metabolic process,binding,organic substance metabolic process,ion binding,metabolic process,cellular metabolic process,cellular process,cellular catabolic process,organic cyclic compound metabolic process,cellular nitrogen compound metabolic process,catabolic process,regulation of cellular catabolic process,heterocycle metabolic process,cellular aromatic compound metabo…	oas03420	Nucleotide excision repair
novel_circ_0002197	101115008	NC_019459.2	110703349	110704462	+	1113	372	exon:110703350-110703625,exon:110704367-110704462	--	GO:0003674,GO:0005488,GO:0043167,GO:0005515,GO:0046914,GO:0008270,GO:0046872,GO:0043169	molecular_function,binding,ion binding,protein binding,transition metal ion binding,zinc ion binding,metal ion binding,cation binding	--	--
novel_circ_0002611	101116803	NC_019459.2	155881083	155910053	-	28970	517	exon:155881084-155881177,exon:155883096-155883172,exon:155887022-155887130,exon:155906895-155907047,exon:155909970-155910053	--	GO:0003674,GO:0044238,GO:0005488,GO:0071704,GO:0008152,GO:0044237,GO:0017048,GO:0009987,GO:0044260,GO:0019899,GO:0005515,GO:0043170,GO:0044763,GO:0017016,GO:0031267,GO:0051020,GO:0008150,GO:0044424,GO:0005737,GO:0010467,GO:0005622,GO:0044699,GO:1901576,GO:0009058,GO:0030029,GO:0030036,GO:0044249,GO:0044444,GO:0044267,GO:0005623,GO:0044464,GO:0009059,GO:0034645,GO:0071840,GO:0019538,GO:0005575,GO:…	molecular_function,primary metabolic process,binding,organic substance metabolic process,metabolic process,cellular metabolic process,Rho GTPase binding,cellular process,cellular macromolecule metabolic process,enzyme binding,protein binding,macromolecule metabolic process,single-organism cellular process,Ras GTPase binding,small GTPase binding,GTPase binding,biological_process,intracellular part…	--	--
novel_circ_0006190	101103468	NC_019461.2	66335999	66337294	+	1295	398	exon:66336000-66336202,exon:66337100-66337294	--	GO:0003674,GO:0044238,GO:0071704,GO:0008152,GO:0003824,GO:0016805,GO:0043170,GO:0008150,GO:0016787,GO:0019538,GO:0070011,GO:0008233,GO:0006508,GO:0008238	molecular_function,primary metabolic process,organic substance metabolic process,metabolic process,catalytic activity,dipeptidase activity,macromolecule metabolic process,biological_process,hydrolase activity,protein metabolic process,peptidase activity, acting on L-amino acid peptides,peptidase activity,proteolysis,exopeptidase activity	--	--
novel_circ_0002191	101114757	NC_019459.2	110393484	110437792	+	44308	517	exon:110393485-110393582,exon:110394450-110394533,exon:110394650-110394717,exon:110426142-110426305,exon:110437690-110437792	--	GO:0003674,GO:0035639,GO:0001883,GO:0032549,GO:0032550,GO:0032555,GO:0001882,GO:0017076,GO:0032553,GO:0043168,GO:0044238,GO:0005488,GO:0071704,GO:0000166,GO:1901265,GO:0043167,GO:0008152,GO:0036094,GO:0003824,GO:0005524,GO:0032559,GO:0030554,GO:0044237,GO:0016310,GO:1901363,GO:0097159,GO:0009987,GO:0006468,GO:0044260,GO:0016301,GO:0016740,GO:0004672,GO:0043170,GO:0016772,GO:0016773,GO:0008150,GO:…	molecular_function,purine ribonucleoside triphosphate binding,purine nucleoside binding,ribonucleoside binding,purine ribonucleoside binding,purine ribonucleotide binding,nucleoside binding,purine nucleotide binding,ribonucleotide binding,anion binding,primary metabolic process,binding,organic substance metabolic process,nucleotide binding,nucleoside phosphate binding,ion binding,metabolic proces…	--	--
novel_circ_0014391	101101821	NC_019475.2	50301596	50308814	+	7218	267	intron:50301597-50301773,intron:50308725-50308814	--;--;--;--	--	--	--	--
novel_circ_0009927	101105337	NC_019466.2	76766310	76787553	+	21243	285	exon:76766311-76766373,exon:76779835-76780056	--	--	--	--	--
novel_circ_0003964	101118777	NC_019460.2	106144823	106151417	+	6594	304	exon:106144824-106145004,exon:106151295-106151417	--	GO:0003674,GO:0044238,GO:0005488,GO:0071704,GO:0043167,GO:0008152,GO:0003824,GO:0044237,GO:0009987,GO:0005515,GO:0051716,GO:0008964,GO:0050794,GO:0044763,GO:0015977,GO:0007154,GO:0008150,GO:0050896,GO:0050789,GO:0014065,GO:0014066,GO:0014068,GO:0043548,GO:0048015,GO:0048017,GO:0065007,GO:0044700,GO:0023052,GO:0044699,GO:0006099,GO:0007165,GO:0004611,GO:0009060,GO:0046872,GO:0035556,GO:0043169,GO:…	molecular_function,primary metabolic process,binding,organic substance metabolic process,ion binding,metabolic process,catalytic activity,cellular metabolic process,cellular process,protein binding,cellular response to stimulus,phosphoenolpyruvate carboxylase activity,regulation of cellular process,single-organism cellular process,carbon fixation,cell communication,biological_process,response to …	--	--
novel_circ_0014575	101102937	NC_019475.2	66925081	66927695	-	2614	277	exon:66925082-66925256,exon:66927594-66927695	--	GO:0003674,GO:0005488,GO:0005515	molecular_function,binding,protein binding	--	--
novel_circ_0004021	101103311	NC_019460.2	115326808	115331815	-	5007	548	exon:115326809-115326891,exon:115329225-115329329,exon:115330191-115330455,exon:115331721-115331815	--	GO:0003674,GO:0044238,GO:0005488,GO:0071704,GO:0043167,GO:0008152,GO:0003824,GO:0044237,GO:1901363,GO:0097159,GO:0009987,GO:0044260,GO:0019899,GO:0044248,GO:0005515,GO:1901360,GO:0034641,GO:0009056,GO:0071702,GO:0046483,GO:0006725,GO:0006807,GO:0006139,GO:0043170,GO:0050794,GO:0044763,GO:0006914,GO:0090304,GO:0008150,GO:0016070,GO:0050789,GO:0004784,GO:0016721,GO:0044424,GO:0005737,GO:0065007,GO:…	molecular_function,primary metabolic process,binding,organic substance metabolic process,ion binding,metabolic process,catalytic activity,cellular metabolic process,heterocyclic compound binding,organic cyclic compound binding,cellular process,cellular macromolecule metabolic process,enzyme binding,cellular catabolic process,protein binding,organic cyclic compound metabolic process,cellular nitro…	--	--
novel_circ_0014858	101108168	NC_019476.2	47937229	47945843	+	8614	250	exon:47937230-47937384,exon:47945749-47945843	--	GO:0003674,GO:0044238,GO:0005488,GO:0071704,GO:0008152,GO:0044237,GO:0006302,GO:1901363,GO:0097159,GO:0009987,GO:0044260,GO:0005515,GO:1901360,GO:0034641,GO:0006974,GO:0046483,GO:0006725,GO:0051716,GO:0006807,GO:0006139,GO:0033554,GO:0043170,GO:0050794,GO:0044763,GO:0006281,GO:0090304,GO:0008150,GO:0050896,GO:0016070,GO:0050789,GO:0006310,GO:0006950,GO:0044424,GO:0065007,GO:0010467,GO:0005622,GO:…	molecular_function,primary metabolic process,binding,organic substance metabolic process,metabolic process,cellular metabolic process,double-strand break repair,heterocyclic compound binding,organic cyclic compound binding,cellular process,cellular macromolecule metabolic process,protein binding,organic cyclic compound metabolic process,cellular nitrogen compound metabolic process,response to DNA…	--	--
novel_circ_0009259	101121177	NC_019465.2	56364635	56386903	+	22268	411	exon:56364636-56364772,exon:56370541-56370701,exon:56386791-56386903	--	GO:0003674,GO:0035639,GO:0001883,GO:0032549,GO:0032550,GO:0032555,GO:0001882,GO:0017076,GO:0032553,GO:0043168,GO:0044238,GO:0005488,GO:0071704,GO:0000166,GO:1901265,GO:0043167,GO:0008152,GO:0036094,GO:0003824,GO:0005524,GO:0032559,GO:0030554,GO:0044237,GO:1901363,GO:0097159,GO:0009987,GO:0006396,GO:0044260,GO:1901360,GO:0034641,GO:0046483,GO:0006725,GO:0006807,GO:0006139,GO:0034470,GO:0008033,GO:…	molecular_function,purine ribonucleoside triphosphate binding,purine nucleoside binding,ribonucleoside binding,purine ribonucleoside binding,purine ribonucleotide binding,nucleoside binding,purine nucleotide binding,ribonucleotide binding,anion binding,primary metabolic process,binding,organic substance metabolic process,nucleotide binding,nucleoside phosphate binding,ion binding,metabolic proces…	--	--
novel_circ_0007377	780508	NC_019463.2	36450737	36467079	+	16342	311	exon:36450738-36450797,exon:36466829-36467079	--	GO:0003674,GO:0035639,GO:0001883,GO:0032549,GO:0032550,GO:0032555,GO:0001882,GO:0017076,GO:0032553,GO:0043168,GO:0005488,GO:0000166,GO:1901265,GO:0043167,GO:0036094,GO:0003824,GO:0005524,GO:0032559,GO:0030554,GO:0005525,GO:0032561,GO:0019001,GO:1901363,GO:0097159,GO:0017111,GO:0003924,GO:0016462,GO:0016818,GO:0016817,GO:0016887,GO:0016787,GO:0005575,GO:0016020	molecular_function,purine ribonucleoside triphosphate binding,purine nucleoside binding,ribonucleoside binding,purine ribonucleoside binding,purine ribonucleotide binding,nucleoside binding,purine nucleotide binding,ribonucleotide binding,anion binding,binding,nucleotide binding,nucleoside phosphate binding,ion binding,small molecule binding,catalytic activity,ATP binding,adenyl ribonucleotide bi…	oas04976,oas02010	Bile secretion,ABC transporters
novel_circ_0009095	101108923	NC_019465.2	29601706	29633143	-	31437	477	exon:29601707-29601858,exon:29630755-29630940,exon:29633005-29633143	--	GO:0003674,GO:0035639,GO:0001883,GO:0032549,GO:0032550,GO:0032555,GO:0001882,GO:0017076,GO:0032553,GO:0043168,GO:0005488,GO:0000166,GO:1901265,GO:0043167,GO:0036094,GO:0003824,GO:0005524,GO:0032559,GO:0030554,GO:1901363,GO:0097159,GO:0009987,GO:0071702,GO:0044763,GO:0008150,GO:0033036,GO:0034613,GO:0070727,GO:0044699,GO:0051641,GO:0046914,GO:0016787,GO:0008270,GO:0051179,GO:0006810,GO:0051234,GO:…	molecular_function,purine ribonucleoside triphosphate binding,purine nucleoside binding,ribonucleoside binding,purine ribonucleoside binding,purine ribonucleotide binding,nucleoside binding,purine nucleotide binding,ribonucleotide binding,anion binding,binding,nucleotide binding,nucleoside phosphate binding,ion binding,small molecule binding,catalytic activity,ATP binding,adenyl ribonucleotide bi…	--	--
novel_circ_0011324	101116161	NC_019469.2	29546300	29550911	+	4611	263	exon:29546301-29546388,exon:29550737-29550911	--	GO:0003674,GO:0005488,GO:0005515	molecular_function,binding,protein binding	--	--
novel_circ_0000810	101118404	NC_019458.2	200343490	200362388	-	18898	378	exon:200343491-200343610,exon:200343890-200343962,exon:200345384-200345426,exon:200358900-200358951,exon:200362299-200362388	--	GO:0003674,GO:0035639,GO:0001883,GO:0032549,GO:0032550,GO:0032555,GO:0001882,GO:0017076,GO:0032553,GO:0043168,GO:0005488,GO:0000166,GO:1901265,GO:0043167,GO:0036094,GO:0003824,GO:0005525,GO:0032561,GO:0019001,GO:1901363,GO:0097159,GO:0009987,GO:0005515,GO:0017111,GO:0003924,GO:0016462,GO:0071702,GO:0016818,GO:0044763,GO:0016817,GO:0008150,GO:0033036,GO:0044424,GO:0034613,GO:0070727,GO:0005622,GO:…	molecular_function,purine ribonucleoside triphosphate binding,purine nucleoside binding,ribonucleoside binding,purine ribonucleoside binding,purine ribonucleotide binding,nucleoside binding,purine nucleotide binding,ribonucleotide binding,anion binding,binding,nucleotide binding,nucleoside phosphate binding,ion binding,small molecule binding,catalytic activity,GTP binding,guanyl ribonucleotide bi…	--	--
novel_circ_0001464	101113723	NC_019458.2	271320354	271329483	-	9129	332	intron:271320355-271320541,intron:271329339-271329483	--	--	--	--	--
novel_circ_0013630	101104859	NC_019474.2	16774647	16775594	+	947	322	exon:16774648-16774818,exon:16775444-16775594	--	GO:0003674,GO:0005488,GO:0043167,GO:0008152,GO:0003824,GO:0008150,GO:0016846,GO:0046872,GO:0043169,GO:0016829,GO:0005509	molecular_function,binding,ion binding,metabolic process,catalytic activity,biological_process,carbon-sulfur lyase activity,metal ion binding,cation binding,lyase activity,calcium ion binding	--	--
novel_circ_0002272	101110389	NC_019459.2	117500041	117518541	-	18500	186	exon:117500042-117500093,exon:117502661-117502794	--	GO:0044238,GO:0071704,GO:0008152,GO:0044237,GO:0009987,GO:0044260,GO:1901360,GO:0051341,GO:0051354,GO:1900757,GO:1900758,GO:0034641,GO:0046483,GO:0006725,GO:0006807,GO:0006139,GO:0043170,GO:0050794,GO:0043086,GO:0044092,GO:0048519,GO:0045934,GO:0051172,GO:0090304,GO:0008150,GO:0005576,GO:0016070,GO:0050789,GO:0010558,GO:0031327,GO:2000113,GO:0009890,GO:0044424,GO:0050790,GO:0031324,GO:0065007,GO:…	primary metabolic process,organic substance metabolic process,metabolic process,cellular metabolic process,cellular process,cellular macromolecule metabolic process,organic cyclic compound metabolic process,regulation of oxidoreductase activity,negative regulation of oxidoreductase activity,regulation of D-amino-acid oxidase activity,negative regulation of D-amino-acid oxidase activity,cellular n…	--	--
novel_circ_0001852	101117131	NC_019458.2	69013193	69016133	-	2940	458	exon:69013194-69013291,exon:69013397-69013486,exon:69014445-69014588,exon:69016008-69016133	--	--	--	--	--
novel_circ_0016202	101106482	NC_019480.2	43232408	43234408	-	2000	2000	exon:43232409-43234408	--	GO:0003674,GO:0044238,GO:0005488,GO:0071704,GO:0043167,GO:0008152,GO:0044237,GO:1901363,GO:0097159,GO:0009987,GO:0044260,GO:1901360,GO:0034641,GO:0046483,GO:0006725,GO:0006807,GO:0006139,GO:0043170,GO:0050794,GO:0090304,GO:0008150,GO:0016070,GO:0050789,GO:0044424,GO:0065007,GO:0010467,GO:0005622,GO:0043565,GO:1901576,GO:0009058,GO:0044249,GO:0046914,GO:0008270,GO:0005634,GO:0018130,GO:0044271,GO:…	molecular_function,primary metabolic process,binding,organic substance metabolic process,ion binding,metabolic process,cellular metabolic process,heterocyclic compound binding,organic cyclic compound binding,cellular process,cellular macromolecule metabolic process,organic cyclic compound metabolic process,cellular nitrogen compound metabolic process,heterocycle metabolic process,cellular aromati…	oas04320	Dorso-ventral axis formation
novel_circ_0001396	101115929	NC_019458.2	266474194	266479124	+	4930	614	exon:266474195-266474292,exon:266475917-266476021,exon:266476576-266476698,exon:266476806-266476880,exon:266477762-266477807,exon:266478958-266479124	--	GO:0003674,GO:0044238,GO:0005488,GO:0071704,GO:0043167,GO:0008152,GO:0044237,GO:0009987,GO:0006396,GO:0044260,GO:0044248,GO:0005515,GO:1901360,GO:0034641,GO:0009056,GO:0031329,GO:0046483,GO:0006725,GO:0009894,GO:0006807,GO:0006139,GO:0043170,GO:0050794,GO:0006914,GO:0051082,GO:0005615,GO:0090304,GO:0008150,GO:0005576,GO:0016070,GO:0050789,GO:0016071,GO:0033588,GO:0044424,GO:0065007,GO:0010467,GO:…	molecular_function,primary metabolic process,binding,organic substance metabolic process,ion binding,metabolic process,cellular metabolic process,cellular process,RNA processing,cellular macromolecule metabolic process,cellular catabolic process,protein binding,organic cyclic compound metabolic process,cellular nitrogen compound metabolic process,catabolic process,regulation of cellular catabolic…	--	--
novel_circ_0004545	101106760	NC_019460.2	182717206	182722022	+	4816	553	exon:182717207-182717339,exon:182718820-182718964,exon:182721439-182721656,exon:182721966-182722022	--	GO:0003674,GO:0005488,GO:0000166,GO:1901265,GO:0043167,GO:0036094,GO:1901363,GO:0097159,GO:0005515,GO:0046872,GO:0043169	molecular_function,binding,nucleotide binding,nucleoside phosphate binding,ion binding,small molecule binding,heterocyclic compound binding,organic cyclic compound binding,protein binding,metal ion binding,cation binding	--	--
novel_circ_0007936	101110147	NC_019464.2	11722646	11726538	-	3892	333	exon:11722647-11722769,exon:11726329-11726538	--	GO:0003674,GO:0008152,GO:0003824,GO:0016740,GO:0008150,GO:0016742,GO:0016741,GO:0009058	molecular_function,metabolic process,catalytic activity,transferase activity,biological_process,hydroxymethyl-, formyl- and related transferase activity,transferase activity, transferring one-carbon groups,biosynthetic process	oas00670,oas00970	One carbon pool by folate,Aminoacyl-tRNA biosynthesis
novel_circ_0007681	443459	NC_019463.2	83099938	83105982	-	6044	283	exon:83105700-83105982	--	GO:0003674,GO:0044767,GO:0048856,GO:0048869,GO:0009987,GO:0032502,GO:0044763,GO:0032501,GO:0048468,GO:0030154,GO:0009653,GO:0008150,GO:0048609,GO:0005576,GO:0032504,GO:0003006,GO:0044699,GO:0000003,GO:0048646,GO:0022414,GO:0007276,GO:0005623,GO:0044464,GO:0044702,GO:0019953,GO:0005213,GO:0007292,GO:0007304,GO:0030703,GO:0030707,GO:0048477,GO:0005575,GO:0022412,GO:0042600,GO:0048610,GO:0030312,GO:…	molecular_function,single-organism developmental process,anatomical structure development,cellular developmental process,cellular process,developmental process,single-organism cellular process,multicellular organismal process,cell development,cell differentiation,anatomical structure morphogenesis,biological_process,multicellular organismal reproductive process,extracellular region,multicellular …	--	--
novel_circ_0008008	101101817	NC_019464.2	17898076	17902601	+	4525	403	intron:17898077-17898179,intron:17902302-17902601	--;--;--;--;--;--;--	--	--	--	--
novel_circ_0000019	101115501	NC_019458.2	10080900	10095646	+	14746	213	exon:10095434-10095646	--	GO:0003674,GO:0005488,GO:0043167,GO:0008152,GO:0003824,GO:0051537,GO:0008150,GO:0009496,GO:0052880,GO:0044424,GO:0051536,GO:0051540,GO:0005622,GO:0042651,GO:0046914,GO:0008270,GO:0005623,GO:0044464,GO:0046872,GO:0043169,GO:0005575,GO:0044710,GO:0016491,GO:0016679,GO:0016020,GO:0055114,GO:0034357,GO:0009579,GO:0044436	molecular_function,binding,ion binding,metabolic process,catalytic activity,2 iron, 2 sulfur cluster binding,biological_process,plastoquinol--plastocyanin reductase activity,oxidoreductase activity, acting on diphenols and related substances as donors, with copper protein as acceptor,intracellular part,iron-sulfur cluster binding,metal cluster binding,intracellular,thylakoid membrane,transition m…	--	--
novel_circ_0002609	101116803	NC_019459.2	155881083	155887130	-	6047	280	exon:155881084-155881177,exon:155883096-155883172,exon:155887022-155887130	--	GO:0003674,GO:0044238,GO:0005488,GO:0071704,GO:0008152,GO:0044237,GO:0017048,GO:0009987,GO:0044260,GO:0019899,GO:0005515,GO:0043170,GO:0044763,GO:0017016,GO:0031267,GO:0051020,GO:0008150,GO:0044424,GO:0005737,GO:0010467,GO:0005622,GO:0044699,GO:1901576,GO:0009058,GO:0030029,GO:0030036,GO:0044249,GO:0044444,GO:0044267,GO:0005623,GO:0044464,GO:0009059,GO:0034645,GO:0071840,GO:0019538,GO:0005575,GO:…	molecular_function,primary metabolic process,binding,organic substance metabolic process,metabolic process,cellular metabolic process,Rho GTPase binding,cellular process,cellular macromolecule metabolic process,enzyme binding,protein binding,macromolecule metabolic process,single-organism cellular process,Ras GTPase binding,small GTPase binding,GTPase binding,biological_process,intracellular part…	--	--
novel_circ_0008003	101107966	NC_019464.2	17651292	17654952	+	3660	245	exon:17651293-17651376,exon:17654792-17654952	--	GO:0003674,GO:0044238,GO:0005488,GO:0071704,GO:0008152,GO:0044237,GO:0009987,GO:0044260,GO:0005515,GO:1901360,GO:0034641,GO:0046483,GO:0006725,GO:0006807,GO:0006139,GO:0043170,GO:0090304,GO:0008150,GO:0016070,GO:0044424,GO:0010467,GO:0005622,GO:1901576,GO:0009058,GO:0044249,GO:0005634,GO:0018130,GO:0044271,GO:0005623,GO:0044464,GO:1901362,GO:0009059,GO:0032774,GO:0019438,GO:0034645,GO:0043231,GO:…	molecular_function,primary metabolic process,binding,organic substance metabolic process,metabolic process,cellular metabolic process,cellular process,cellular macromolecule metabolic process,protein binding,organic cyclic compound metabolic process,cellular nitrogen compound metabolic process,heterocycle metabolic process,cellular aromatic compound metabolic process,nitrogen compound metabolic p…	--	--
novel_circ_0006631	101102808	NC_019462.2	20454347	20474544	+	20197	424	exon:20454348-20454525,exon:20456528-20456664,exon:20474436-20474544	--	GO:0003674,GO:0044238,GO:0005488,GO:0071704,GO:0008152,GO:0003824,GO:0044237,GO:0009987,GO:0005515,GO:0004455,GO:0051716,GO:0006807,GO:0050794,GO:0044763,GO:0007154,GO:0009415,GO:0008150,GO:0050896,GO:0050789,GO:0006950,GO:0007264,GO:0065007,GO:0044700,GO:0023052,GO:0042221,GO:0044699,GO:1901576,GO:0044281,GO:0009058,GO:0044249,GO:0007165,GO:0009628,GO:0008652,GO:0009081,GO:0009082,GO:0035556,GO:…	molecular_function,primary metabolic process,binding,organic substance metabolic process,metabolic process,catalytic activity,cellular metabolic process,cellular process,protein binding,ketol-acid reductoisomerase activity,cellular response to stimulus,nitrogen compound metabolic process,regulation of cellular process,single-organism cellular process,cell communication,response to water stimulus,…	oas04015	Rap1 signaling pathway
novel_circ_0004147	101102467	NC_019460.2	132702468	132703533	-	1065	273	exon:132702469-132702571,exon:132703364-132703533	--	--	--	--	--
novel_circ_0007830	101113070	NC_019463.2	94197254	94221199	-	23945	483	exon:94197255-94197335,exon:94197628-94197795,exon:94203516-94203608,exon:94204516-94204560,exon:94221104-94221199	--	GO:0003674,GO:0044238,GO:0005488,GO:0071704,GO:0008152,GO:0003824,GO:0044237,GO:1901363,GO:0097159,GO:0009987,GO:0044260,GO:1901360,GO:0034641,GO:0016740,GO:0046483,GO:0006725,GO:0006807,GO:0006139,GO:0043170,GO:0016772,GO:0090304,GO:0008150,GO:0005576,GO:0016070,GO:0003723,GO:0010467,GO:1901576,GO:0009058,GO:0044249,GO:0008061,GO:0018130,GO:0044271,GO:0006030,GO:1901071,GO:1901362,GO:0009059,GO:…	molecular_function,primary metabolic process,binding,organic substance metabolic process,metabolic process,catalytic activity,cellular metabolic process,heterocyclic compound binding,organic cyclic compound binding,cellular process,cellular macromolecule metabolic process,organic cyclic compound metabolic process,cellular nitrogen compound metabolic process,transferase activity,heterocycle metabo…	--	--

## Sheet: ML vs. PL
Supplementary Table S2. Different expression circRNA
circRNA_id	gene_id	chr	start	end	strand	full_length	splice_length	feature	gene_name	GO_id	GO_description	KO_id	KO_description
novel_circ_0003833	101109512	NC_019459.2	94565715	94588902	-	23187	519	exon:94565716-94565789,exon:94585984-94586059,exon:94586995-94587077,exon:94587215-94587299,exon:94588702-94588902	--	GO:0030145,GO:0016791,GO:0000287,GO:0042578,GO:0016788,GO:0004721,GO:0003674,GO:0003824,GO:0046872,GO:0043169,GO:0016787,GO:0005488,GO:0043167,GO:0046914	manganese ion binding,phosphatase activity,magnesium ion binding,phosphoric ester hydrolase activity,hydrolase activity, acting on ester bonds,phosphoprotein phosphatase activity,molecular_function,catalytic activity,metal ion binding,cation binding,hydrolase activity,binding,ion binding,transition metal ion binding	--	--
novel_circ_0005903	101118182	NC_019461.2	26442261	26453947	-	11686	288	exon:26442262-26442383,exon:26453782-26453947	--	GO:0008156,GO:0048478,GO:0051053,GO:0090329,GO:2000104,GO:0045005,GO:0048523,GO:0006275,GO:0051052,GO:0016491,GO:0048519,GO:0019219,GO:0051171,GO:0045934,GO:0051172,GO:0008289,GO:0080090,GO:0010558,GO:0031327,GO:2000113,GO:0009890,GO:0003723,GO:0008152,GO:0031323,GO:0031324,GO:0004129,GO:0016675,GO:0016676,GO:0010605,GO:0009892,GO:0019222,GO:0005215,GO:0015002,GO:0006261,GO:0035091,GO:0022892,GO:…	negative regulation of DNA replication,replication fork protection,negative regulation of DNA metabolic process,regulation of DNA-dependent DNA replication,negative regulation of DNA-dependent DNA replication,maintenance of fidelity involved in DNA-dependent DNA replication,negative regulation of cellular process,regulation of DNA replication,regulation of DNA metabolic process,oxidoreductase act…	--	--
novel_circ_0016616	n/a	NC_019481.2	41537470	41549189	-	11719	430	intergenic_region:41537471-41537639,intergenic_region:41537747-41537773,intergenic_region:41545056-41545152,intergenic_region:41549053-41549189	--	--	--	--	--
novel_circ_0017022	101118923	NC_019483.2	18231678	18243448	+	11770	336	exon:18231679-18231840,exon:18240757-18240891,exon:18243410-18243448	--	GO:0016855,GO:0036361,GO:0016854,GO:0040011,GO:0006928,GO:0008152,GO:0043093,GO:0032505,GO:0005929,GO:0031514,GO:0000917,GO:0032506,GO:0090529,GO:0000003,GO:0019954,GO:0000910,GO:0042995,GO:0007049,GO:0008150,GO:0048870,GO:0051674,GO:0051301,GO:0006807,GO:0005737,GO:0016853,GO:0051179,GO:0043229,GO:0043226,GO:0009987,GO:0044763,GO:0022402,GO:0044424,GO:0005623,GO:0044464,GO:0044699,GO:0016043,GO:…	racemase and epimerase activity, acting on amino acids and derivatives,racemase activity, acting on amino acids and derivatives,racemase and epimerase activity,locomotion,cellular component movement,metabolic process,cytokinesis by binary fission,reproduction of a single-celled organism,cilium,motile cilium,barrier septum assembly,cytokinetic process,cell septum assembly,reproduction,asexual repr…	--	--
novel_circ_0004229	101115951	NC_019460.2	144129792	144157470	-	27678	141	exon:144129793-144129933	--	--	--	--	--
novel_circ_0016177	101103445	NC_019480.2	41438607	41441068	+	2461	384	exon:41438608-41438832,exon:41440910-41441068	--	GO:0031329,GO:0009894,GO:0019219,GO:0051171,GO:0080090,GO:0008152,GO:0031323,GO:0019222,GO:0001071,GO:0003700,GO:0010506,GO:2000112,GO:0010556,GO:0031326,GO:0009889,GO:0008150,GO:0050794,GO:0060255,GO:0005576,GO:0006807,GO:0050789,GO:0034645,GO:0044248,GO:0006139,GO:0010467,GO:0009059,GO:0006351,GO:0065007,GO:0005615,GO:0032774,GO:0016070,GO:0046483,GO:0006725,GO:1901360,GO:0034641,GO:0009056,GO:…	regulation of cellular catabolic process,regulation of catabolic process,regulation of nucleobase-containing compound metabolic process,regulation of nitrogen compound metabolic process,regulation of primary metabolic process,metabolic process,regulation of cellular metabolic process,regulation of metabolic process,nucleic acid binding transcription factor activity,sequence-specific DNA binding t…	--	--
novel_circ_0013661	100820755	NC_019474.2	19143390	19149927	+	6537	653	exon:19143391-19143514,exon:19145431-19145534,exon:19146280-19146376,exon:19148129-19148278,exon:19149750-19149927	--	GO:0017089,GO:0046836,GO:1901264,GO:0051861,GO:1901505,GO:0005319,GO:0016491,GO:0003333,GO:0015171,GO:0006865,GO:0008289,GO:0008152,GO:0051537,GO:0005342,GO:0046943,GO:0008514,GO:0006869,GO:0005215,GO:0055114,GO:0015849,GO:0046942,GO:0015711,GO:0010876,GO:0022892,GO:0008150,GO:0008509,GO:0022857,GO:0055085,GO:0051536,GO:0051540,GO:0033036,GO:0071702,GO:0071705,GO:0006820,GO:0005737,GO:0015075,GO:…	glycolipid transporter activity,glycolipid transport,carbohydrate derivative transport,glycolipid binding,carbohydrate derivative transporter activity,lipid transporter activity,oxidoreductase activity,amino acid transmembrane transport,amino acid transmembrane transporter activity,amino acid transport,lipid binding,metabolic process,2 iron, 2 sulfur cluster binding,organic acid transmembrane tra…	--	--
novel_circ_0002308	101116019	NC_019459.2	121482912	121499938	-	17026	351	exon:121482913-121483029,exon:121499705-121499938	--	GO:0005575,GO:0031224,GO:0016020,GO:0044425,GO:0016021	cellular_component,intrinsic to membrane,membrane,membrane part,integral to membrane	--	--
novel_circ_0010623	101115718	NC_019467.2	81605218	81607819	-	2601	407	exon:81605219-81605302,exon:81605695-81605791,exon:81607594-81607819	--	--	--	--	--
novel_circ_0004437	101106248	NC_019460.2	169652371	169711478	+	59107	574	exon:169652372-169652508,exon:169656911-169657069,exon:169699036-169699136,exon:169702530-169702574,exon:169711347-169711478	--	GO:0046983,GO:0003674,GO:0005515,GO:0005488	protein dimerization activity,molecular_function,protein binding,binding	--	--
novel_circ_0011472	101114630	NC_019469.2	42821722	42822191	+	469	469	exon:42821723-42822191	--	GO:0004764,GO:0016491,GO:0003682,GO:0008152,GO:0055114,GO:0008150,GO:0016616,GO:0016614,GO:0044710,GO:0003674,GO:0019028,GO:0003824,GO:0005575,GO:0044423,GO:0019012,GO:0005488	shikimate 3-dehydrogenase (NADP+) activity,oxidoreductase activity,chromatin binding,metabolic process,oxidation-reduction process,biological_process,oxidoreductase activity, acting on the CH-OH group of donors, NAD or NADP as acceptor,oxidoreductase activity, acting on CH-OH group of donors,single-organism metabolic process,molecular_function,viral capsid,catalytic activity,cellular_component,vi…	--	--
novel_circ_0011662	101109289	NC_019469.2	64847530	64872905	+	25375	353	exon:64847531-64847601,exon:64871040-64871198,exon:64872783-64872905	--	GO:0043565,GO:0008152,GO:0035556,GO:0008150,GO:0050794,GO:0005576,GO:0006807,GO:0050789,GO:0034645,GO:0006139,GO:0010467,GO:0009059,GO:0005509,GO:0006351,GO:0065007,GO:0032774,GO:0016070,GO:0003676,GO:0046483,GO:0006725,GO:1901360,GO:0034641,GO:0005179,GO:0090304,GO:0034654,GO:0009987,GO:0019438,GO:0018130,GO:0044271,GO:0044763,GO:0044249,GO:1901362,GO:1901576,GO:0044699,GO:0003674,GO:0009058,GO:…	sequence-specific DNA binding,metabolic process,intracellular signal transduction,biological_process,regulation of cellular process,extracellular region,nitrogen compound metabolic process,regulation of biological process,cellular macromolecule biosynthetic process,nucleobase-containing compound metabolic process,gene expression,macromolecule biosynthetic process,calcium ion binding,transcription…	--	--
novel_circ_0004418	101106248	NC_019460.2	169430647	169441480	+	10833	336	exon:169430648-169430731,exon:169441229-169441480	--	GO:0046983,GO:0003674,GO:0005515,GO:0005488	protein dimerization activity,molecular_function,protein binding,binding	--	--
novel_circ_0002033	443456	NC_019458.2	89323625	89334841	-	11216	261	exon:89334581-89334841	--	GO:0019855,GO:0005246,GO:0005215,GO:0008150,GO:0022857,GO:0005576,GO:0055085,GO:0008200,GO:0016248,GO:0016247,GO:0051179,GO:0009987,GO:0044763,GO:0044699,GO:0044765,GO:0003674,GO:0006810,GO:0051234,GO:0005575,GO:0009405,GO:0031224,GO:0016020,GO:0051704,GO:0044425,GO:0016021	calcium channel inhibitor activity,calcium channel regulator activity,transporter activity,biological_process,transmembrane transporter activity,extracellular region,transmembrane transport,ion channel inhibitor activity,channel inhibitor activity,channel regulator activity,localization,cellular process,single-organism cellular process,single-organism process,single-organism transport,molecular_f…	--	--
novel_circ_0017609	105605336	NC_019484.2	5334383	5341726	+	7343	580	exon:5334384-5334512,exon:5335761-5336012,exon:5341528-5341726	--	GO:0003723,GO:0008152,GO:0008150,GO:0006807,GO:0006139,GO:0010467,GO:0006397,GO:0016070,GO:0003676,GO:0005737,GO:0046483,GO:0006725,GO:1901360,GO:0016071,GO:0034641,GO:0090304,GO:0043229,GO:0043226,GO:0005634,GO:0009987,GO:0044424,GO:0005623,GO:0044464,GO:0003674,GO:1901363,GO:0097159,GO:0043231,GO:0043227,GO:0005622,GO:0005575,GO:0006396,GO:0044260,GO:0005488,GO:0044238,GO:0071704,GO:0044237,GO:…	RNA binding,metabolic process,biological_process,nitrogen compound metabolic process,nucleobase-containing compound metabolic process,gene expression,mRNA processing,RNA metabolic process,nucleic acid binding,cytoplasm,heterocycle metabolic process,cellular aromatic compound metabolic process,organic cyclic compound metabolic process,mRNA metabolic process,cellular nitrogen compound metabolic pro…	--	--
novel_circ_0003938	101105988	NC_019460.2	10588701	10589276	-	575	270	exon:10588702-10588861,exon:10589167-10589276	--	GO:0031329,GO:0009894,GO:0006152,GO:0006184,GO:0009143,GO:0009146,GO:0009203,GO:0009207,GO:0033124,GO:0043087,GO:0046130,GO:1901069,GO:0009164,GO:0042454,GO:1901658,GO:0009154,GO:0009261,GO:0046039,GO:0006140,GO:0009118,GO:0030811,GO:0033121,GO:1900542,GO:0006195,GO:0072523,GO:1901068,GO:0019219,GO:0051171,GO:0009166,GO:1901292,GO:0080090,GO:0008152,GO:0031323,GO:1901136,GO:0019222,GO:0046434,GO:…	regulation of cellular catabolic process,regulation of catabolic process,purine nucleoside catabolic process,GTP catabolic process,nucleoside triphosphate catabolic process,purine nucleoside triphosphate catabolic process,ribonucleoside triphosphate catabolic process,purine ribonucleoside triphosphate catabolic process,regulation of GTP catabolic process,regulation of GTPase activity,purine ribon…	--	--
novel_circ_0000217	101118411	NC_019458.2	128753395	128765246	-	11851	672	exon:128753396-128753503,exon:128756220-128756319,exon:128758818-128759020,exon:128764035-128764187,exon:128765139-128765246	--	GO:0003723,GO:0008152,GO:0008150,GO:0034645,GO:0010467,GO:0009059,GO:0003676,GO:0005737,GO:0043229,GO:0043226,GO:0009987,GO:0044249,GO:0044424,GO:1901576,GO:0005623,GO:0044464,GO:0003674,GO:0009058,GO:1901363,GO:0097159,GO:0005622,GO:0005515,GO:0005575,GO:0005198,GO:0003735,GO:0005840,GO:0043228,GO:0043232,GO:0044260,GO:0030529,GO:0006412,GO:0005488,GO:0044238,GO:0071704,GO:0044237,GO:0043170,GO:…	RNA binding,metabolic process,biological_process,cellular macromolecule biosynthetic process,gene expression,macromolecule biosynthetic process,nucleic acid binding,cytoplasm,intracellular organelle,organelle,cellular process,cellular biosynthetic process,intracellular part,organic substance biosynthetic process,cell,cell part,molecular_function,biosynthetic process,heterocyclic compound binding,…	oas04514,oas04670,oas04530	Cell adhesion molecules (CAMs),Leukocyte transendothelial migration,Tight junction
novel_circ_0002738	101101824	NC_019459.2	177893511	177897100	-	3589	345	intron:177893512-177893578,intron:177893677-177893797,intron:177896944-177897100	--;--;--;--;--;--;--;--;--	--	--	--	--
novel_circ_0014832	100302304	NC_019476.2	43626652	43634016	+	7364	126	exon:43633891-43634016	--	GO:0003873,GO:0006000,GO:0008443,GO:0019200,GO:0008152,GO:0031683,GO:0035556,GO:0019318,GO:0032403,GO:0005996,GO:0008150,GO:0050794,GO:0050789,GO:0065007,GO:0009987,GO:0044763,GO:0044723,GO:0044699,GO:0017111,GO:0003674,GO:0016462,GO:1901363,GO:0097159,GO:0003924,GO:0016818,GO:0005515,GO:0003824,GO:0007264,GO:0016817,GO:0005525,GO:0032561,GO:0019001,GO:0051716,GO:0005975,GO:0016787,GO:0007165,GO:…	6-phosphofructo-2-kinase activity,fructose metabolic process,phosphofructokinase activity,carbohydrate kinase activity,metabolic process,G-protein beta/gamma-subunit complex binding,intracellular signal transduction,hexose metabolic process,protein complex binding,monosaccharide metabolic process,biological_process,regulation of cellular process,regulation of biological process,biological regulat…	--	--
novel_circ_0005478	101102219	NC_019460.2	90427920	90443452	-	15532	372	exon:90427921-90428046,exon:90435205-90435327,exon:90443330-90443452	--	GO:0044767,GO:0007517,GO:0061061,GO:0048856,GO:0009986,GO:0048731,GO:0032502,GO:0048513,GO:0019219,GO:0051171,GO:0080090,GO:0007275,GO:0008152,GO:0031323,GO:0019222,GO:0032501,GO:2000112,GO:0010556,GO:0031326,GO:0009889,GO:0008150,GO:0050794,GO:0060255,GO:0006807,GO:0050789,GO:0034645,GO:0006139,GO:0010467,GO:0009059,GO:0005509,GO:0006351,GO:0065007,GO:0032774,GO:0016070,GO:0003676,GO:0046483,GO:…	single-organism developmental process,muscle organ development,muscle structure development,anatomical structure development,cell surface,system development,developmental process,organ development,regulation of nucleobase-containing compound metabolic process,regulation of nitrogen compound metabolic process,regulation of primary metabolic process,multicellular organismal development,metabolic pr…	--	--
novel_circ_0005615	101109529	NC_019460.2	99142710	99145802	-	3092	354	exon:99142711-99142850,exon:99142950-99143091,exon:99145731-99145802	--	GO:0008150,GO:0050794,GO:0050789,GO:0065007,GO:0009987,GO:0044763,GO:0044699,GO:0003674,GO:0005515,GO:0051716,GO:0007165,GO:0044700,GO:0023052,GO:0005488,GO:0007154,GO:0050896	biological_process,regulation of cellular process,regulation of biological process,biological regulation,cellular process,single-organism cellular process,single-organism process,molecular_function,protein binding,cellular response to stimulus,signal transduction,single organism signaling,signaling,binding,cell communication,response to stimulus	--	--
novel_circ_0005617	101109529	NC_019460.2	99145730	99147927	-	2197	410	exon:99145731-99145802,exon:99147497-99147659,exon:99147753-99147927	--	GO:0008150,GO:0050794,GO:0050789,GO:0065007,GO:0009987,GO:0044763,GO:0044699,GO:0003674,GO:0005515,GO:0051716,GO:0007165,GO:0044700,GO:0023052,GO:0005488,GO:0007154,GO:0050896	biological_process,regulation of cellular process,regulation of biological process,biological regulation,cellular process,single-organism cellular process,single-organism process,molecular_function,protein binding,cellular response to stimulus,signal transduction,single organism signaling,signaling,binding,cell communication,response to stimulus	--	--
novel_circ_0000152	101121305	NC_019458.2	120032050	120032579	-	529	336	exon:120032051-120032239,exon:120032433-120032579	--	GO:0008152,GO:0008150,GO:0003674,GO:0016829,GO:0005515,GO:0003824,GO:0005488	metabolic process,biological_process,molecular_function,lyase activity,protein binding,catalytic activity,binding	--	--
novel_circ_0015183	105603828	NC_019477.2	34953298	34961070	-	7772	371	exon:34953299-34953444,exon:34959005-34959074,exon:34960916-34961070	--	GO:0016717,GO:0016705,GO:0016491,GO:0008152,GO:0055114,GO:0008150,GO:0044710,GO:0003674,GO:0003824	oxidoreductase activity, acting on paired donors, with oxidation of a pair of donors resulting in the reduction of molecular oxygen to two molecules of water,oxidoreductase activity, acting on paired donors, with incorporation or reduction of molecular oxygen,oxidoreductase activity,metabolic process,oxidation-reduction process,biological_process,single-organism metabolic process,molecular_functi…	--	--
novel_circ_0007313	101108488	NC_019463.2	22518307	22528032	+	9725	331	exon:22518308-22518470,exon:22527865-22528032	--	GO:0005215,GO:0022892,GO:0008150,GO:0022857,GO:0055085,GO:0015075,GO:0022891,GO:0051179,GO:0009987,GO:0044763,GO:0008324,GO:0044699,GO:0044765,GO:0003674,GO:0006810,GO:0051234,GO:0005575,GO:0006811,GO:0030001,GO:0046873,GO:0006812,GO:0016020	transporter activity,substrate-specific transporter activity,biological_process,transmembrane transporter activity,transmembrane transport,ion transmembrane transporter activity,substrate-specific transmembrane transporter activity,localization,cellular process,single-organism cellular process,cation transmembrane transporter activity,single-organism process,single-organism transport,molecular_fu…	--	--
novel_circ_0000957	101106049	NC_019458.2	224958403	224960435	-	2032	420	exon:224958404-224958589,exon:224960202-224960435	--	GO:0006606,GO:0034504,GO:0044744,GO:0051170,GO:0008150,GO:0033036,GO:0017038,GO:0006913,GO:0051169,GO:0071702,GO:0051276,GO:0033365,GO:0051179,GO:0006605,GO:0015031,GO:0045184,GO:0043229,GO:0043226,GO:0009987,GO:0016482,GO:0044763,GO:0008104,GO:0044424,GO:0005694,GO:0005623,GO:0044464,GO:0044699,GO:0016043,GO:0044765,GO:0017111,GO:0003674,GO:0016462,GO:1901363,GO:0097159,GO:0006810,GO:0051234,GO:…	protein import into nucleus,protein localization to nucleus,protein targeting to nucleus,nuclear import,biological_process,macromolecule localization,protein import,nucleocytoplasmic transport,nuclear transport,organic substance transport,chromosome organization,protein localization to organelle,localization,protein targeting,protein transport,establishment of protein localization,intracellular o…	--	--
novel_circ_0016202	101106482	NC_019480.2	43232408	43234408	-	2000	2000	exon:43232409-43234408	--	GO:0043565,GO:0019219,GO:0051171,GO:0080090,GO:0008152,GO:0031323,GO:0019222,GO:0001071,GO:0003700,GO:2000112,GO:0010556,GO:0031326,GO:0009889,GO:0008150,GO:0050794,GO:0060255,GO:0006807,GO:0050789,GO:0034645,GO:0006139,GO:0010467,GO:0009059,GO:0006351,GO:0065007,GO:0032774,GO:0016070,GO:0003676,GO:0046483,GO:0006725,GO:1901360,GO:0034641,GO:0090304,GO:0034654,GO:0043229,GO:0006355,GO:0043226,GO:…	sequence-specific DNA binding,regulation of nucleobase-containing compound metabolic process,regulation of nitrogen compound metabolic process,regulation of primary metabolic process,metabolic process,regulation of cellular metabolic process,regulation of metabolic process,nucleic acid binding transcription factor activity,sequence-specific DNA binding transcription factor activity,regulation of …	oas04320	Dorso-ventral axis formation
novel_circ_0008808	101108314	NC_019464.2	9779154	9791538	-	12384	586	exon:9779155-9779362,exon:9786670-9786860,exon:9791352-9791538	--	GO:0008484,GO:0008152,GO:0008150,GO:0016788,GO:0003674,GO:0003824,GO:0016787	sulfuric ester hydrolase activity,metabolic process,biological_process,hydrolase activity, acting on ester bonds,molecular_function,catalytic activity,hydrolase activity	oas00531,oas04142,oas01100	Glycosaminoglycan degradation,Lysosome,Metabolic pathways
novel_circ_0010148	101120758	NC_019466.2	93857676	93871225	+	13549	351	exon:93857677-93857793,exon:93864298-93864441,exon:93871136-93871225	--	GO:0016791,GO:0042578,GO:0016788,GO:0003993,GO:0003674,GO:0005515,GO:0003824,GO:0046872,GO:0043169,GO:0016787,GO:0005488,GO:0043167	phosphatase activity,phosphoric ester hydrolase activity,hydrolase activity, acting on ester bonds,acid phosphatase activity,molecular_function,protein binding,catalytic activity,metal ion binding,cation binding,hydrolase activity,binding,ion binding	oas04974	Protein digestion and absorption
novel_circ_0011715	101113611	NC_019469.2	68642366	68646324	+	3958	771	exon:68642367-68642788,exon:68643683-68643809,exon:68644201-68644258,exon:68646161-68646324	--	GO:0004601,GO:0016684,GO:0016705,GO:0016491,GO:0016706,GO:0016209,GO:0008152,GO:0055114,GO:0051213,GO:0008150,GO:0044710,GO:0008168,GO:0016741,GO:0003674,GO:0003824,GO:0016740	peroxidase activity,oxidoreductase activity, acting on peroxide as acceptor,oxidoreductase activity, acting on paired donors, with incorporation or reduction of molecular oxygen,oxidoreductase activity,oxidoreductase activity, acting on paired donors, with incorporation or reduction of molecular oxygen, 2-oxoglutarate as one donor, and incorporation of one atom each of oxygen into both donors,ant…	--	--
novel_circ_0007681	443459	NC_019463.2	83099938	83105982	-	6044	283	exon:83105700-83105982	--	GO:0044767,GO:0048646,GO:0048856,GO:0048468,GO:0030154,GO:0009653,GO:0032502,GO:0048869,GO:0005213,GO:0007292,GO:0007304,GO:0030703,GO:0030707,GO:0048477,GO:0022412,GO:0003006,GO:0042600,GO:0032501,GO:0000003,GO:0007276,GO:0030312,GO:0048609,GO:0008150,GO:0032504,GO:0005576,GO:0044702,GO:0019953,GO:0022414,GO:0048610,GO:0009987,GO:0044763,GO:0005623,GO:0044464,GO:0044699,GO:0003674,GO:0005575,GO:…	single-organism developmental process,anatomical structure formation involved in morphogenesis,anatomical structure development,cell development,cell differentiation,anatomical structure morphogenesis,developmental process,cellular developmental process,structural constituent of chorion,female gamete generation,chorion-containing eggshell formation,eggshell formation,ovarian follicle cell develop…	--	--
novel_circ_0004443	101106248	NC_019460.2	169699035	169711478	+	12443	375	exon:169699036-169699136,exon:169702433-169702574,exon:169711347-169711478	--	GO:0046983,GO:0003674,GO:0005515,GO:0005488	protein dimerization activity,molecular_function,protein binding,binding	--	--
novel_circ_0000420	101104696	NC_019458.2	16557502	16569886	-	12384	512	exon:16557503-16557577,exon:16569450-16569886	--	GO:0043565,GO:0019219,GO:0051171,GO:0080090,GO:0008152,GO:0031323,GO:0019222,GO:0005215,GO:0001071,GO:0003700,GO:0008565,GO:0022892,GO:2000112,GO:0010556,GO:0031326,GO:0009889,GO:0008150,GO:0050794,GO:0060255,GO:0006807,GO:0033036,GO:0050789,GO:0034645,GO:0006139,GO:0010467,GO:0071702,GO:0009059,GO:0006351,GO:0065007,GO:0032774,GO:0016070,GO:0003676,GO:0046483,GO:0006725,GO:1901360,GO:0034641,GO:…	sequence-specific DNA binding,regulation of nucleobase-containing compound metabolic process,regulation of nitrogen compound metabolic process,regulation of primary metabolic process,metabolic process,regulation of cellular metabolic process,regulation of metabolic process,transporter activity,nucleic acid binding transcription factor activity,sequence-specific DNA binding transcription factor ac…	--	--
novel_circ_0002314	443143	NC_019459.2	121584942	121593051	-	8109	506	exon:121584943-121585080,exon:121588219-121588373,exon:121589875-121589933,exon:121591529-121591636,exon:121593006-121593051	--	GO:0044767,GO:0048646,GO:0048856,GO:0048731,GO:0048468,GO:0045766,GO:0001525,GO:0001568,GO:0001944,GO:0045765,GO:0048514,GO:0072358,GO:0072359,GO:1901342,GO:0007249,GO:0010740,GO:0043122,GO:0043123,GO:0010627,GO:0051094,GO:0007243,GO:0030154,GO:0009653,GO:0048523,GO:0022603,GO:0032502,GO:0043066,GO:0043069,GO:0060548,GO:0048869,GO:0009967,GO:0010647,GO:0023056,GO:0048519,GO:0040011,GO:0007409,GO:…	single-organism developmental process,anatomical structure formation involved in morphogenesis,anatomical structure development,system development,cell development,positive regulation of angiogenesis,angiogenesis,blood vessel development,vasculature development,regulation of angiogenesis,blood vessel morphogenesis,cardiovascular system development,circulatory system development,regulation of vasc…	oas04514,oas05412,oas05410,oas05414,oas04512,oas05222,oas04919,oas04145,oas04510,oas05205,oas04810,oas05200,oas04151	Cell adhesion molecules (CAMs),Arrhythmogenic right ventricular cardiomyopathy (ARVC),Hypertrophic cardiomyopathy (HCM),Dilated cardiomyopathy,ECM-receptor interaction,Small cell lung cancer,Thyroid hormone signaling pathway,Phagosome,Focal adhesion,Proteoglycans in cancer,Regulation of actin cytoskeleton,Pathways in cancer,PI3K-Akt signaling pathway
