# Supplementary material for: Differential Expression and Functional Analysis of CircRNA in the Ovaries of Low and High Fecundity Hanper Sheep
Source: Animals (Basel). 2021 Jun 23;11(7):1863. doi: 10.3390/ani11071863 (PMC8300399; doi:10.3390/ani11071863)
Supplement: Supplementary file 1 [file animals-11-01863-s001.zip › Supplementary Table S3.xlsx]

## Sheet: Sheet1
Supplementary Table S3 CAD_GO_enrichment_result
GO_accession	Description	Term_type	Over_represented_pValue	Corrected_pValue	CAD_item	CAD_list	Bg_item	Bg_list	Gene_name	circRNA_ID
GO:0016855	racemase and epimerase activity, acting on amino acids and derivatives	molecular_function	0.0046031	1	1	27	4	20361	MTUS1	novel_circ_0017021
GO:0036361	racemase activity, acting on amino acids and derivatives	molecular_function	0.0046031	1	1	27	4	20361	MTUS1	novel_circ_0017021
GO:0004764	shikimate 3-dehydrogenase (NADP+) activity	molecular_function	0.0052567	1	1	27	2	20361	RERE	novel_circ_0011472
GO:0044767	single-organism developmental process	biological_process	0.0071458	1	3	27	273	20361	LTBP1	novel_circ_0005472
GO:0007517	muscle organ development	biological_process	0.0075544	1	1	27	6	20361	LTBP1	novel_circ_0005472
GO:0061061	muscle structure development	biological_process	0.0075544	1	1	27	6	20361	LTBP1	novel_circ_0005472
GO:0016717	oxidoreductase activity, acting on paired donors, with oxidation of a pair of donors resulting in the reduction of molecular oxygen to two molecules of water	molecular_function	0.007875	1	1	27	3	20361	LOC105603828	novel_circ_0015183
GO:0048646	anatomical structure formation involved in morphogenesis	biological_process	0.0079089	1	2	27	92	20361	ITGAV	novel_circ_0002309
GO:0048856	anatomical structure development	biological_process	0.0079694	1	3	27	297	20361	LTBP1	novel_circ_0005472
GO:0008156	negative regulation of DNA replication	biological_process	0.0082101	1	1	27	6	20361	SNX13	novel_circ_0005884
GO:0048478	replication fork protection	biological_process	0.0082101	1	1	27	6	20361	SNX13	novel_circ_0005884
GO:0051053	negative regulation of DNA metabolic process	biological_process	0.0082101	1	1	27	6	20361	SNX13	novel_circ_0005884
GO:0090329	regulation of DNA-dependent DNA replication	biological_process	0.0082101	1	1	27	6	20361	SNX13	novel_circ_0005884
GO:2000104	negative regulation of DNA-dependent DNA replication	biological_process	0.0082101	1	1	27	6	20361	SNX13	novel_circ_0005884
GO:0009986	cell surface	cellular_component	0.0082176	1	1	27	6	20361	LTBP1	novel_circ_0005472
GO:0045005	maintenance of fidelity involved in DNA-dependent DNA replication	biological_process	0.00961	1	1	27	8	20361	SNX13	novel_circ_0005884
GO:0048731	system development	biological_process	0.011317	1	2	27	116	20361	LTBP1	novel_circ_0005472
GO:0048468	cell development	biological_process	0.011494	1	2	27	104	20361	CENPC; CENPC1; LOC443459; CENP-C	novel_circ_0007668
GO:0017089	glycolipid transporter activity	molecular_function	0.015051	1	1	27	10	20361	SLC7A11	novel_circ_0013661
GO:0046836	glycolipid transport	biological_process	0.015051	1	1	27	10	20361	SLC7A11	novel_circ_0013661
GO:0045766	positive regulation of angiogenesis	biological_process	0.015158	1	1	27	8	20361	ITGAV	novel_circ_0002309
GO:0001525	angiogenesis	biological_process	0.018872	1	1	27	10	20361	ITGAV	novel_circ_0002309
GO:0001568	blood vessel development	biological_process	0.018872	1	1	27	10	20361	ITGAV	novel_circ_0002309
GO:0001944	vasculature development	biological_process	0.018872	1	1	27	10	20361	ITGAV	novel_circ_0002309
GO:0045765	regulation of angiogenesis	biological_process	0.018872	1	1	27	10	20361	ITGAV	novel_circ_0002309
GO:0048514	blood vessel morphogenesis	biological_process	0.018872	1	1	27	10	20361	ITGAV	novel_circ_0002309
GO:0072358	cardiovascular system development	biological_process	0.018872	1	1	27	10	20361	ITGAV	novel_circ_0002309
GO:0072359	circulatory system development	biological_process	0.018872	1	1	27	10	20361	ITGAV	novel_circ_0002309
GO:1901342	regulation of vasculature development	biological_process	0.018872	1	1	27	10	20361	ITGAV	novel_circ_0002309
GO:0007249	I-kappaB kinase/NF-kappaB cascade	biological_process	0.019032	1	1	27	11	20361	ITGAV	novel_circ_0002309
GO:0010740	positive regulation of intracellular protein kinase cascade	biological_process	0.019032	1	1	27	11	20361	ITGAV	novel_circ_0002309
GO:0043122	regulation of I-kappaB kinase/NF-kappaB cascade	biological_process	0.019032	1	1	27	11	20361	ITGAV	novel_circ_0002309
GO:0043123	positive regulation of I-kappaB kinase/NF-kappaB cascade	biological_process	0.019032	1	1	27	11	20361	ITGAV	novel_circ_0002309
GO:0031329	regulation of cellular catabolic process	biological_process	0.019988	1	2	27	130	20361	SOGA2; MTCL1	novel_circ_0016177
GO:0009894	regulation of catabolic process	biological_process	0.020684	1	2	27	133	20361	SOGA2; MTCL1	novel_circ_0016177
GO:1901264	carbohydrate derivative transport	biological_process	0.020933	1	1	27	15	20361	SLC7A11	novel_circ_0013661
GO:0051861	glycolipid binding	molecular_function	0.02338	1	1	27	14	20361	SLC7A11	novel_circ_0013661
GO:0010627	regulation of intracellular protein kinase cascade	biological_process	0.02536	1	1	27	15	20361	ITGAV	novel_circ_0002309
GO:0016854	racemase and epimerase activity	molecular_function	0.027016	1	1	27	18	20361	MTUS1	novel_circ_0017021
GO:0051094	positive regulation of developmental process	biological_process	0.029404	1	1	27	19	20361	ITGAV	novel_circ_0002309
GO:0019855	calcium channel inhibitor activity	molecular_function	0.029721	1	1	27	21	20361	SLC16A1	novel_circ_0002033
GO:1901505	carbohydrate derivative transporter activity	molecular_function	0.030501	1	1	27	21	20361	SLC7A11	novel_circ_0013661
GO:0004601	peroxidase activity	molecular_function	0.030661	1	1	27	24	20361	ANGEL2	novel_circ_0011714
GO:0016684	oxidoreductase activity, acting on peroxide as acceptor	molecular_function	0.030661	1	1	27	24	20361	ANGEL2	novel_circ_0011714
GO:0007243	intracellular protein kinase cascade	biological_process	0.030744	1	1	27	21	20361	ITGAV	novel_circ_0002309
GO:0030154	cell differentiation	biological_process	0.032386	1	2	27	199	20361	ITGAV	novel_circ_0002309
GO:0009653	anatomical structure morphogenesis	biological_process	0.032501	1	2	27	197	20361	CENPC; CENPC1; LOC443459; CENP-C	novel_circ_0007668
GO:0003873	6-phosphofructo-2-kinase activity	molecular_function	0.033722	1	1	27	27	20361	ARF4	novel_circ_0014832
GO:0006000	fructose metabolic process	biological_process	0.033722	1	1	27	27	20361	ARF4	novel_circ_0014832
GO:0048523	negative regulation of cellular process	biological_process	0.036198	1	2	27	210	20361	ITGAV	novel_circ_0002309
GO:0005319	lipid transporter activity	molecular_function	0.03766	1	1	27	22	20361	SLC7A11	novel_circ_0013661
GO:0030145	manganese ion binding	molecular_function	0.039152	1	1	27	21	20361	CAAP1	novel_circ_0003833
GO:0008443	phosphofructokinase activity	molecular_function	0.03958	1	1	27	30	20361	ARF4	novel_circ_0014832
GO:0043565	sequence-specific DNA binding	molecular_function	0.039856	1	3	27	520	20361	HMCN1	novel_circ_0011662
GO:0022603	regulation of anatomical structure morphogenesis	biological_process	0.044457	1	1	27	28	20361	ITGAV	novel_circ_0002309
GO:0006152	purine nucleoside catabolic process	biological_process	0.044835	1	1	27	22	20361	GAPVD1	novel_circ_0003938
GO:0006184	GTP catabolic process	biological_process	0.044835	1	1	27	22	20361	GAPVD1	novel_circ_0003938
GO:0009143	nucleoside triphosphate catabolic process	biological_process	0.044835	1	1	27	22	20361	GAPVD1	novel_circ_0003938
GO:0009146	purine nucleoside triphosphate catabolic process	biological_process	0.044835	1	1	27	22	20361	GAPVD1	novel_circ_0003938
GO:0009203	ribonucleoside triphosphate catabolic process	biological_process	0.044835	1	1	27	22	20361	GAPVD1	novel_circ_0003938
GO:0009207	purine ribonucleoside triphosphate catabolic process	biological_process	0.044835	1	1	27	22	20361	GAPVD1	novel_circ_0003938
GO:0033124	regulation of GTP catabolic process	biological_process	0.044835	1	1	27	22	20361	GAPVD1	novel_circ_0003938
GO:0043087	regulation of GTPase activity	biological_process	0.044835	1	1	27	22	20361	GAPVD1	novel_circ_0003938
GO:0046130	purine ribonucleoside catabolic process	biological_process	0.044835	1	1	27	22	20361	GAPVD1	novel_circ_0003938
GO:1901069	guanosine-containing compound catabolic process	biological_process	0.044835	1	1	27	22	20361	GAPVD1	novel_circ_0003938
GO:0032502	developmental process	biological_process	0.045339	1	3	27	579	20361	LTBP1	novel_circ_0005472
GO:0009164	nucleoside catabolic process	biological_process	0.045578	1	1	27	23	20361	GAPVD1	novel_circ_0003938
GO:0042454	ribonucleoside catabolic process	biological_process	0.045578	1	1	27	23	20361	GAPVD1	novel_circ_0003938
GO:1901658	glycosyl compound catabolic process	biological_process	0.045578	1	1	27	23	20361	GAPVD1	novel_circ_0003938
GO:0006275	regulation of DNA replication	biological_process	0.047026	1	1	27	38	20361	SNX13	novel_circ_0005884
GO:0009154	purine ribonucleotide catabolic process	biological_process	0.047353	1	1	27	23	20361	GAPVD1	novel_circ_0003938
GO:0009261	ribonucleotide catabolic process	biological_process	0.047353	1	1	27	23	20361	GAPVD1	novel_circ_0003938
GO:0016705	oxidoreductase activity, acting on paired donors, with incorporation or reduction of molecular oxygen	molecular_function	0.047994	1	2	27	217	20361	LOC105603828	novel_circ_0015183
GO:0043066	negative regulation of apoptotic process	biological_process	0.048265	1	1	27	34	20361	ITGAV	novel_circ_0002309
GO:0043069	negative regulation of programmed cell death	biological_process	0.048265	1	1	27	34	20361	ITGAV	novel_circ_0002309
GO:0060548	negative regulation of cell death	biological_process	0.048265	1	1	27	34	20361	ITGAV	novel_circ_0002309
GO:0005246	calcium channel regulator activity	molecular_function	0.048734	1	1	27	33	20361	SLC16A1	novel_circ_0002033
GO:0008484	sulfuric ester hydrolase activity	molecular_function	0.048943	1	1	27	29	20361	ARSB	novel_circ_0008808
GO:0019200	carbohydrate kinase activity	molecular_function	0.049034	1	1	27	35	20361	ARF4	novel_circ_0014832
GO:0048869	cellular developmental process	biological_process	0.049056	1	2	27	258	20361	ITGAV	novel_circ_0002309
GO:0051052	regulation of DNA metabolic process	biological_process	0.049057	1	1	27	40	20361	SNX13	novel_circ_0005884
GO:0016491	oxidoreductase activity	molecular_function	0.049342	1	5	27	1379	20361	#N/A	#N/A
GO:0009967	positive regulation of signal transduction	biological_process	0.054225	1	1	27	40	20361	ITGAV	novel_circ_0002309
GO:0010647	positive regulation of cell communication	biological_process	0.054225	1	1	27	40	20361	ITGAV	novel_circ_0002309
GO:0023056	positive regulation of signaling	biological_process	0.054225	1	1	27	40	20361	ITGAV	novel_circ_0002309
GO:0048519	negative regulation of biological process	biological_process	0.055392	1	2	27	253	20361	ITGAV	novel_circ_0002309
GO:0046039	GTP metabolic process	biological_process	0.057851	1	1	27	32	20361	GAPVD1	novel_circ_0003938
GO:0040011	locomotion	biological_process	0.059124	1	2	27	256	20361	MTUS1	novel_circ_0017021
GO:0007409	axonogenesis	biological_process	0.060658	1	1	27	34	20361	ITGAV	novel_circ_0002309
GO:0007411	axon guidance	biological_process	0.060658	1	1	27	34	20361	ITGAV	novel_circ_0002309
GO:0048667	cell morphogenesis involved in neuron differentiation	biological_process	0.060658	1	1	27	34	20361	ITGAV	novel_circ_0002309
GO:0048812	neuron projection morphogenesis	biological_process	0.060658	1	1	27	34	20361	ITGAV	novel_circ_0002309
GO:0061564	axon development	biological_process	0.060658	1	1	27	34	20361	ITGAV	novel_circ_0002309
GO:0097485	neuron projection guidance	biological_process	0.060658	1	1	27	34	20361	ITGAV	novel_circ_0002309
GO:0006140	regulation of nucleotide metabolic process	biological_process	0.06192	1	1	27	35	20361	GAPVD1	novel_circ_0003938
GO:0009118	regulation of nucleoside metabolic process	biological_process	0.06192	1	1	27	35	20361	GAPVD1	novel_circ_0003938
GO:0030811	regulation of nucleotide catabolic process	biological_process	0.06192	1	1	27	35	20361	GAPVD1	novel_circ_0003938
GO:0033121	regulation of purine nucleotide catabolic process	biological_process	0.06192	1	1	27	35	20361	GAPVD1	novel_circ_0003938
GO:1900542	regulation of purine nucleotide metabolic process	biological_process	0.06192	1	1	27	35	20361	GAPVD1	novel_circ_0003938
GO:0006195	purine nucleotide catabolic process	biological_process	0.064394	1	1	27	36	20361	GAPVD1	novel_circ_0003938
GO:0072523	purine-containing compound catabolic process	biological_process	0.064394	1	1	27	36	20361	GAPVD1	novel_circ_0003938
GO:0003333	amino acid transmembrane transport	biological_process	0.065113	1	1	27	59	20361	SLC7A11	novel_circ_0013661
GO:0006928	cellular component movement	biological_process	0.065942	1	2	27	250	20361	MTUS1	novel_circ_0017021
GO:0000904	cell morphogenesis involved in differentiation	biological_process	0.067195	1	1	27	39	20361	ITGAV	novel_circ_0002309
GO:0015171	amino acid transmembrane transporter activity	molecular_function	0.067597	1	1	27	60	20361	SLC7A11	novel_circ_0013661
GO:1901068	guanosine-containing compound metabolic process	biological_process	0.067628	1	1	27	38	20361	GAPVD1	novel_circ_0003938
GO:0048513	organ development	biological_process	0.068335	1	1	27	63	20361	LTBP1	novel_circ_0005472
GO:2000026	regulation of multicellular organismal development	biological_process	0.069054	1	1	27	41	20361	ITGAV	novel_circ_0002309
GO:0031175	neuron projection development	biological_process	0.069723	1	1	27	40	20361	ITGAV	novel_circ_0002309
GO:0048666	neuron development	biological_process	0.069723	1	1	27	40	20361	ITGAV	novel_circ_0002309
GO:0006865	amino acid transport	biological_process	0.07016	1	1	27	64	20361	SLC7A11	novel_circ_0013661
GO:0019219	regulation of nucleobase-containing compound metabolic process	biological_process	0.07099	1	6	27	2073	20361	SOGA2; MTCL1	novel_circ_0016177
GO:0051171	regulation of nitrogen compound metabolic process	biological_process	0.07099	1	6	27	2073	20361	SOGA2; MTCL1	novel_circ_0016177
GO:0045934	negative regulation of nucleobase-containing compound metabolic process	biological_process	0.071251	1	1	27	46	20361	SNX13	novel_circ_0005884
GO:0051172	negative regulation of nitrogen compound metabolic process	biological_process	0.071251	1	1	27	46	20361	SNX13	novel_circ_0005884
GO:0008289	lipid binding	molecular_function	0.07213	1	2	27	279	20361	SNX13	novel_circ_0005884
GO:0016706	oxidoreductase activity, acting on paired donors, with incorporation or reduction of molecular oxygen, 2-oxoglutarate as one donor, and incorporation of one atom each of oxygen into both donors	molecular_function	0.072315	1	1	27	37	20361	ANGEL2	novel_circ_0011714
GO:0030182	neuron differentiation	biological_process	0.072551	1	1	27	44	20361	ITGAV	novel_circ_0002309
GO:0048699	generation of neurons	biological_process	0.072551	1	1	27	44	20361	ITGAV	novel_circ_0002309
GO:0022008	neurogenesis	biological_process	0.074345	1	1	27	47	20361	ITGAV	novel_circ_0002309
GO:0005213	structural constituent of chorion	molecular_function	0.075873	1	1	27	57	20361	CENPC; CENPC1; LOC443459; CENP-C	novel_circ_0007668
GO:0007292	female gamete generation	biological_process	0.075873	1	1	27	57	20361	CENPC; CENPC1; LOC443459; CENP-C	novel_circ_0007668
GO:0007304	chorion-containing eggshell formation	biological_process	0.075873	1	1	27	57	20361	CENPC; CENPC1; LOC443459; CENP-C	novel_circ_0007668
GO:0030703	eggshell formation	biological_process	0.075873	1	1	27	57	20361	CENPC; CENPC1; LOC443459; CENP-C	novel_circ_0007668
GO:0030707	ovarian follicle cell development	biological_process	0.075873	1	1	27	57	20361	CENPC; CENPC1; LOC443459; CENP-C	novel_circ_0007668
GO:0048477	oogenesis	biological_process	0.075873	1	1	27	57	20361	CENPC; CENPC1; LOC443459; CENP-C	novel_circ_0007668
GO:0009166	nucleotide catabolic process	biological_process	0.077167	1	1	27	45	20361	GAPVD1	novel_circ_0003938
GO:0016209	antioxidant activity	molecular_function	0.07718	1	1	27	64	20361	ANGEL2	novel_circ_0011714
GO:1901292	nucleoside phosphate catabolic process	biological_process	0.077703	1	1	27	46	20361	GAPVD1	novel_circ_0003938
GO:0032990	cell part morphogenesis	biological_process	0.078215	1	1	27	47	20361	ITGAV	novel_circ_0002309
GO:0048858	cell projection morphogenesis	biological_process	0.078215	1	1	27	47	20361	ITGAV	novel_circ_0002309
GO:0003682	chromatin binding	molecular_function	0.078951	1	1	27	66	20361	RERE	novel_circ_0011472
GO:0007399	nervous system development	biological_process	0.079777	1	1	27	50	20361	ITGAV	novel_circ_0002309
GO:0080090	regulation of primary metabolic process	biological_process	0.080152	1	6	27	2135	20361	SOGA2; MTCL1	novel_circ_0016177
GO:0048584	positive regulation of response to stimulus	biological_process	0.081782	1	1	27	64	20361	ITGAV	novel_circ_0002309
GO:0010558	negative regulation of macromolecule biosynthetic process	biological_process	0.08416	1	1	27	56	20361	SNX13	novel_circ_0005884
GO:0031327	negative regulation of cellular biosynthetic process	biological_process	0.08416	1	1	27	56	20361	SNX13	novel_circ_0005884
GO:2000113	negative regulation of cellular macromolecule biosynthetic process	biological_process	0.08416	1	1	27	56	20361	SNX13	novel_circ_0005884
GO:0009890	negative regulation of biosynthetic process	biological_process	0.084711	1	1	27	57	20361	SNX13	novel_circ_0005884
GO:0007275	multicellular organismal development	biological_process	0.087238	1	2	27	350	20361	ITGAV	novel_circ_0002309
GO:0003723	RNA binding	molecular_function	0.088132	1	3	27	782	20361	LOC105605336	novel_circ_0017609
GO:0008152	metabolic process	biological_process	0.088652	1	17	27	9284	20361	SNX13	novel_circ_0005884
GO:0051537	2 iron, 2 sulfur cluster binding	molecular_function	0.089801	1	1	27	57	20361	SLC7A11	novel_circ_0013661
GO:0022412	cellular process involved in reproduction in multicellular organism	biological_process	0.091801	1	1	27	69	20361	CENPC; CENPC1; LOC443459; CENP-C	novel_circ_0007668
GO:0031323	regulation of cellular metabolic process	biological_process	0.092349	1	6	27	2209	20361	SNX13	novel_circ_0005884
GO:0050793	regulation of developmental process	biological_process	0.093804	1	1	27	58	20361	ITGAV	novel_circ_0002309
GO:0016791	phosphatase activity	molecular_function	0.094386	1	2	27	295	20361	COL14A1	novel_circ_0010140
GO:0031324	negative regulation of cellular metabolic process	biological_process	0.094442	1	1	27	61	20361	SNX13	novel_circ_0005884
GO:0005342	organic acid transmembrane transporter activity	molecular_function	0.095994	1	1	27	78	20361	SLC7A11	novel_circ_0013661
GO:0046943	carboxylic acid transmembrane transporter activity	molecular_function	0.095994	1	1	27	78	20361	SLC7A11	novel_circ_0013661
GO:0004129	cytochrome-c oxidase activity	molecular_function	0.09986	1	1	27	78	20361	SNX13	novel_circ_0005884
GO:0016675	oxidoreductase activity, acting on a heme group of donors	molecular_function	0.09986	1	1	27	78	20361	SNX13	novel_circ_0005884
GO:0016676	oxidoreductase activity, acting on a heme group of donors, oxygen as acceptor	molecular_function	0.09986	1	1	27	78	20361	SNX13	novel_circ_0005884
GO:0008514	organic anion transmembrane transporter activity	molecular_function	0.10012	1	1	27	80	20361	SLC7A11	novel_circ_0013661
GO:0010605	negative regulation of macromolecule metabolic process	biological_process	0.10087	1	1	27	66	20361	SNX13	novel_circ_0005884
GO:0009892	negative regulation of metabolic process	biological_process	0.10141	1	1	27	67	20361	SNX13	novel_circ_0005884
GO:0006935	chemotaxis	biological_process	0.10474	1	1	27	63	20361	ITGAV	novel_circ_0002309
GO:0003006	developmental process involved in reproduction	biological_process	0.10617	1	1	27	79	20361	CENPC; CENPC1; LOC443459; CENP-C	novel_circ_0007668
GO:1901136	carbohydrate derivative catabolic process	biological_process	0.10731	1	1	27	66	20361	GAPVD1	novel_circ_0003938
GO:0019222	regulation of metabolic process	biological_process	0.10781	1	6	27	2300	20361	SNX13	novel_circ_0005884
GO:0006869	lipid transport	biological_process	0.10793	1	1	27	94	20361	SLC7A11	novel_circ_0013661
GO:0005215	transporter activity	molecular_function	0.10864	1	5	27	1668	20361	SLC16A1	novel_circ_0002033
GO:0042330	taxis	biological_process	0.10945	1	1	27	65	20361	ITGAV	novel_circ_0002309
GO:0042600	chorion	cellular_component	0.11054	1	1	27	86	20361	CENPC; CENPC1; LOC443459; CENP-C	novel_circ_0007668
GO:0046434	organophosphate catabolic process	biological_process	0.11087	1	1	27	69	20361	GAPVD1	novel_circ_0003938
GO:0001071	nucleic acid binding transcription factor activity	molecular_function	0.1129	1	3	27	804	20361	SPIRE1	novel_circ_0016202
GO:0003700	sequence-specific DNA binding transcription factor activity	molecular_function	0.1129	1	3	27	804	20361	SOGA2; MTCL1	novel_circ_0016177
GO:0051336	regulation of hydrolase activity	biological_process	0.11443	1	1	27	73	20361	GAPVD1	novel_circ_0003938
GO:0015002	heme-copper terminal oxidase activity	molecular_function	0.11509	1	1	27	88	20361	SNX13	novel_circ_0005884
GO:0043093	cytokinesis by binary fission	biological_process	0.11607	1	1	27	91	20361	MTUS1	novel_circ_0017021
GO:0055114	oxidation-reduction process	biological_process	0.11984	1	4	27	1273	20361	LOC105603828	novel_circ_0015183
GO:0032505	reproduction of a single-celled organism	biological_process	0.12142	1	1	27	94	20361	MTUS1	novel_circ_0017021
GO:0032501	multicellular organismal process	biological_process	0.12194	1	3	27	907	20361	LTBP1	novel_circ_0005472
GO:0008565	protein transporter activity	molecular_function	0.12226	1	1	27	85	20361	FOXJ3	novel_circ_0000419
GO:0005929	cilium	cellular_component	0.12262	1	1	27	89	20361	MTUS1	novel_circ_0017021
GO:0031514	motile cilium	cellular_component	0.12262	1	1	27	89	20361	MTUS1	novel_circ_0017021
GO:0031683	G-protein beta/gamma-subunit complex binding	molecular_function	0.12339	1	1	27	110	20361	ARF4	novel_circ_0014832
GO:0006261	DNA-dependent DNA replication	biological_process	0.1242	1	1	27	108	20361	SNX13	novel_circ_0005884
GO:0035091	phosphatidylinositol binding	molecular_function	0.12491	1	1	27	74	20361	SNX13	novel_circ_0005884
GO:0019220	regulation of phosphate metabolic process	biological_process	0.12494	1	1	27	78	20361	GAPVD1	novel_circ_0003938
GO:0051174	regulation of phosphorus metabolic process	biological_process	0.12494	1	1	27	78	20361	GAPVD1	novel_circ_0003938
GO:0000917	barrier septum assembly	biological_process	0.1252	1	1	27	97	20361	MTUS1	novel_circ_0017021
GO:0032506	cytokinetic process	biological_process	0.1252	1	1	27	97	20361	MTUS1	novel_circ_0017021
GO:0090529	cell septum assembly	biological_process	0.1252	1	1	27	97	20361	MTUS1	novel_circ_0017021
GO:0030030	cell projection organization	biological_process	0.12637	1	1	27	82	20361	ITGAV	novel_circ_0002309
GO:0051213	dioxygenase activity	molecular_function	0.12963	1	1	27	87	20361	ANGEL2	novel_circ_0011714
GO:0000003	reproduction	biological_process	0.13282	1	2	27	453	20361	CENPC; CENPC1; LOC443459; CENP-C	novel_circ_0007668
GO:0000902	cell morphogenesis	biological_process	0.13315	1	1	27	98	20361	ITGAV	novel_circ_0002309
GO:0032989	cellular component morphogenesis	biological_process	0.13315	1	1	27	98	20361	ITGAV	novel_circ_0002309
GO:0015849	organic acid transport	biological_process	0.13374	1	1	27	115	20361	SLC7A11	novel_circ_0013661
GO:0046942	carboxylic acid transport	biological_process	0.13374	1	1	27	115	20361	SLC7A11	novel_circ_0013661
GO:0000287	magnesium ion binding	molecular_function	0.13475	1	1	27	93	20361	CAAP1	novel_circ_0003833
GO:0035556	intracellular signal transduction	biological_process	0.1357	1	3	27	800	20361	HMCN1	novel_circ_0011662
GO:0019318	hexose metabolic process	biological_process	0.13648	1	1	27	103	20361	ARF4	novel_circ_0014832
GO:0019954	asexual reproduction	biological_process	0.13649	1	1	27	104	20361	MTUS1	novel_circ_0017021
GO:0015711	organic anion transport	biological_process	0.13769	1	1	27	117	20361	SLC7A11	novel_circ_0013661
GO:0034655	nucleobase-containing compound catabolic process	biological_process	0.13983	1	1	27	87	20361	GAPVD1	novel_circ_0003938
GO:0010876	lipid localization	biological_process	0.14048	1	1	27	119	20361	SLC7A11	novel_circ_0013661
GO:0010506	regulation of autophagy	biological_process	0.1433	1	1	27	94	20361	SOGA2; MTCL1	novel_circ_0016177
GO:0007276	gamete generation	biological_process	0.14474	1	1	27	110	20361	CENPC; CENPC1; LOC443459; CENP-C	novel_circ_0007668
GO:0042578	phosphoric ester hydrolase activity	molecular_function	0.14871	1	2	27	377	20361	COL14A1	novel_circ_0010140
GO:0000910	cytokinesis	biological_process	0.15085	1	1	27	113	20361	MTUS1	novel_circ_0017021
GO:0042995	cell projection	cellular_component	0.15522	1	1	27	116	20361	MTUS1	novel_circ_0017021
GO:0032403	protein complex binding	molecular_function	0.16075	1	1	27	141	20361	ARF4	novel_circ_0014832
GO:0005996	monosaccharide metabolic process	biological_process	0.16388	1	1	27	123	20361	ARF4	novel_circ_0014832
GO:0030312	external encapsulating structure	cellular_component	0.16472	1	1	27	126	20361	CENPC; CENPC1; LOC443459; CENP-C	novel_circ_0007668
GO:2000112	regulation of cellular macromolecule biosynthetic process	biological_process	0.16731	1	5	27	2061	20361	SPIRE1	novel_circ_0016202
GO:0010556	regulation of macromolecule biosynthetic process	biological_process	0.16814	1	5	27	2065	20361	SPIRE1	novel_circ_0016202
GO:0031326	regulation of cellular biosynthetic process	biological_process	0.16814	1	5	27	2065	20361	SOGA2; MTCL1	novel_circ_0016177
GO:0009889	regulation of biosynthetic process	biological_process	0.16824	1	5	27	2066	20361	SOGA2; MTCL1	novel_circ_0016177
GO:0007049	cell cycle	biological_process	0.16847	1	2	27	523	20361	MTUS1	novel_circ_0017021
GO:0006606	protein import into nucleus	biological_process	0.16891	1	1	27	139	20361	SMC4	novel_circ_0000957
GO:0034504	protein localization to nucleus	biological_process	0.16891	1	1	27	139	20361	SMC4	novel_circ_0000957
GO:0044744	protein targeting to nucleus	biological_process	0.16891	1	1	27	139	20361	SMC4	novel_circ_0000957
GO:0051170	nuclear import	biological_process	0.16891	1	1	27	139	20361	SMC4	novel_circ_0000957
GO:0048609	multicellular organismal reproductive process	biological_process	0.16913	1	1	27	127	20361	CENPC; CENPC1; LOC443459; CENP-C	novel_circ_0007668
GO:0008150	biological_process	biological_process	0.16938	1	23	27	15203	20361	LOC105603828	novel_circ_0015183
GO:0009144	purine nucleoside triphosphate metabolic process	biological_process	0.16949	1	1	27	132	20361	GAPVD1	novel_circ_0003938
GO:0009199	ribonucleoside triphosphate metabolic process	biological_process	0.16949	1	1	27	132	20361	GAPVD1	novel_circ_0003938
GO:0009205	purine ribonucleoside triphosphate metabolic process	biological_process	0.16949	1	1	27	132	20361	GAPVD1	novel_circ_0003938
GO:0009605	response to external stimulus	biological_process	0.17354	1	1	27	125	20361	ITGAV	novel_circ_0002309
GO:1901565	organonitrogen compound catabolic process	biological_process	0.17651	1	1	27	119	20361	GAPVD1	novel_circ_0003938
GO:0050790	regulation of catalytic activity	biological_process	0.17731	1	1	27	116	20361	GAPVD1	novel_circ_0003938
GO:0009141	nucleoside triphosphate metabolic process	biological_process	0.17758	1	1	27	142	20361	GAPVD1	novel_circ_0003938
GO:0051239	regulation of multicellular organismal process	biological_process	0.17878	1	1	27	120	20361	ITGAV	novel_circ_0002309
GO:0016616	oxidoreductase activity, acting on the CH-OH group of donors, NAD or NADP as acceptor	molecular_function	0.17905	1	1	27	130	20361	RERE	novel_circ_0011472
GO:0010941	regulation of cell death	biological_process	0.17908	1	1	27	134	20361	ITGAV	novel_circ_0002309
GO:0042981	regulation of apoptotic process	biological_process	0.17908	1	1	27	134	20361	ITGAV	novel_circ_0002309
GO:0043067	regulation of programmed cell death	biological_process	0.17908	1	1	27	134	20361	ITGAV	novel_circ_0002309
GO:0032504	multicellular organism reproduction	biological_process	0.17916	1	1	27	137	20361	CENPC; CENPC1; LOC443459; CENP-C	novel_circ_0007668
GO:0050794	regulation of cellular process	biological_process	0.18238	1	10	27	5809	20361	SOGA2; MTCL1	novel_circ_0016177
GO:0005743	mitochondrial inner membrane	cellular_component	0.18263	1	1	27	157	20361	SNX13	novel_circ_0005884
GO:0008509	anion transmembrane transporter activity	molecular_function	0.1834	1	1	27	140	20361	SLC7A11	novel_circ_0013661
GO:0022857	transmembrane transporter activity	molecular_function	0.18352	1	4	27	1455	20361	SLC39A8	novel_circ_0007313
GO:0060255	regulation of macromolecule metabolic process	biological_process	0.18371	1	5	27	2125	20361	SOGA2; MTCL1	novel_circ_0016177
GO:0048870	cell motility	biological_process	0.18405	1	1	27	138	20361	MTUS1	novel_circ_0017021
GO:0051674	localization of cell	biological_process	0.18405	1	1	27	138	20361	MTUS1	novel_circ_0017021
GO:0044702	single organism reproductive process	biological_process	0.18477	1	1	27	138	20361	CENPC; CENPC1; LOC443459; CENP-C	novel_circ_0007668
GO:0044270	cellular nitrogen compound catabolic process	biological_process	0.18577	1	1	27	123	20361	GAPVD1	novel_circ_0003938
GO:0046700	heterocycle catabolic process	biological_process	0.18577	1	1	27	123	20361	GAPVD1	novel_circ_0003938
GO:0019953	sexual reproduction	biological_process	0.18807	1	1	27	143	20361	CENPC; CENPC1; LOC443459; CENP-C	novel_circ_0007668
GO:0051536	iron-sulfur cluster binding	molecular_function	0.18834	1	1	27	141	20361	SLC7A11	novel_circ_0013661
GO:0051540	metal cluster binding	molecular_function	0.18834	1	1	27	141	20361	SLC7A11	novel_circ_0013661
GO:0065009	regulation of molecular function	biological_process	0.18838	1	1	27	125	20361	GAPVD1	novel_circ_0003938
GO:0051301	cell division	biological_process	0.1886	1	1	27	145	20361	MTUS1	novel_circ_0017021
GO:1901361	organic cyclic compound catabolic process	biological_process	0.19471	1	1	27	129	20361	GAPVD1	novel_circ_0003938
GO:0006807	nitrogen compound metabolic process	biological_process	0.19507	1	9	27	4608	20361	MTUS1	novel_circ_0017021
GO:0019866	organelle inner membrane	cellular_component	0.19537	1	1	27	164	20361	SNX13	novel_circ_0005884
GO:0033036	macromolecule localization	biological_process	0.19588	1	3	27	1008	20361	FOXJ3	novel_circ_0000419
GO:0008200	ion channel inhibitor activity	molecular_function	0.19639	1	1	27	136	20361	SLC16A1	novel_circ_0002033
GO:0016248	channel inhibitor activity	molecular_function	0.19639	1	1	27	136	20361	SLC16A1	novel_circ_0002033
GO:0016788	hydrolase activity, acting on ester bonds	molecular_function	0.19699	1	3	27	926	20361	COL14A1	novel_circ_0010140
GO:0016614	oxidoreductase activity, acting on CH-OH group of donors	molecular_function	0.19883	1	1	27	145	20361	RERE	novel_circ_0011472
GO:0019439	aromatic compound catabolic process	biological_process	0.1992	1	1	27	132	20361	GAPVD1	novel_circ_0003938
GO:0017038	protein import	biological_process	0.20101	1	1	27	167	20361	SMC4	novel_circ_0000957
GO:0004721	phosphoprotein phosphatase activity	molecular_function	0.20141	1	1	27	132	20361	CAAP1	novel_circ_0003833
GO:0042278	purine nucleoside metabolic process	biological_process	0.20175	1	1	27	160	20361	GAPVD1	novel_circ_0003938
GO:0046128	purine ribonucleoside metabolic process	biological_process	0.20175	1	1	27	160	20361	GAPVD1	novel_circ_0003938
GO:0005543	phospholipid binding	molecular_function	0.20425	1	1	27	124	20361	SNX13	novel_circ_0005884
GO:0050789	regulation of biological process	biological_process	0.20874	1	10	27	5952	20361	SOGA2; MTCL1	novel_circ_0016177
GO:0016247	channel regulator activity	molecular_function	0.21225	1	1	27	148	20361	SLC16A1	novel_circ_0002033
GO:0034645	cellular macromolecule biosynthetic process	biological_process	0.21461	1	7	27	3755	20361	SOGA2; MTCL1	novel_circ_0016177
GO:0006913	nucleocytoplasmic transport	biological_process	0.21464	1	1	27	179	20361	SMC4	novel_circ_0000957
GO:0051169	nuclear transport	biological_process	0.21464	1	1	27	179	20361	SMC4	novel_circ_0000957
GO:0009119	ribonucleoside metabolic process	biological_process	0.21562	1	1	27	170	20361	GAPVD1	novel_circ_0003938
GO:0044248	cellular catabolic process	biological_process	0.21653	1	2	27	573	20361	SOGA2; MTCL1	novel_circ_0016177
GO:0006139	nucleobase-containing compound metabolic process	biological_process	0.22009	1	8	27	4120	20361	SOGA2; MTCL1	novel_circ_0016177
GO:0006915	apoptotic process	biological_process	0.22012	1	1	27	177	20361	ITGAV	novel_circ_0002309
GO:0012501	programmed cell death	biological_process	0.22012	1	1	27	177	20361	ITGAV	novel_circ_0002309
GO:0010467	gene expression	biological_process	0.22102	1	7	27	3802	20361	SPIRE1	novel_circ_0016202
GO:0003993	acid phosphatase activity	molecular_function	0.22154	1	1	27	118	20361	COL14A1	novel_circ_0010140
GO:0071702	organic substance transport	biological_process	0.22163	1	3	27	1093	20361	SMC4	novel_circ_0000957
GO:0006397	mRNA processing	biological_process	0.22268	1	1	27	179	20361	LOC105605336	novel_circ_0017609
GO:0009059	macromolecule biosynthetic process	biological_process	0.22372	1	7	27	3795	20361	HMCN1	novel_circ_0011662
GO:0071705	nitrogen compound transport	biological_process	0.22813	1	1	27	183	20361	SLC7A11	novel_circ_0013661
GO:0005509	calcium ion binding	molecular_function	0.22854	1	2	27	554	20361	HMCN1	novel_circ_0011662
GO:0022414	reproductive process	biological_process	0.24085	1	1	27	184	20361	CENPC; CENPC1; LOC443459; CENP-C	novel_circ_0007668
GO:0006820	anion transport	biological_process	0.24482	1	1	27	198	20361	SLC7A11	novel_circ_0013661
GO:0006351	transcription, DNA-dependent	biological_process	0.24583	1	5	27	2381	20361	SPIRE1	novel_circ_0016202
GO:0009150	purine ribonucleotide metabolic process	biological_process	0.24589	1	1	27	188	20361	GAPVD1	novel_circ_0003938
GO:0009259	ribonucleotide metabolic process	biological_process	0.25092	1	1	27	191	20361	GAPVD1	novel_circ_0003938
GO:0019693	ribose phosphate metabolic process	biological_process	0.25092	1	1	27	191	20361	GAPVD1	novel_circ_0003938
GO:0065007	biological regulation	biological_process	0.25142	1	10	27	6189	20361	FOXJ3	novel_circ_0000419
GO:0005615	extracellular space	cellular_component	0.25275	1	1	27	200	20361	SOGA2; MTCL1	novel_circ_0016177
GO:0032774	RNA biosynthetic process	biological_process	0.25275	1	5	27	2407	20361	LTBP1	novel_circ_0005472
GO:0016070	RNA metabolic process	biological_process	0.25406	1	6	27	3020	20361	LTBP1	novel_circ_0005472
GO:0003676	nucleic acid binding	molecular_function	0.25437	1	7	27	3829	20361	HMCN1	novel_circ_0011662
GO:0005737	cytoplasm	cellular_component	0.25502	1	5	27	2679	20361	LOC105605336	novel_circ_0017609
GO:0046483	heterocycle metabolic process	biological_process	0.25764	1	8	27	4278	20361	SNX13	novel_circ_0005884
GO:0009116	nucleoside metabolic process	biological_process	0.25818	1	1	27	209	20361	GAPVD1	novel_circ_0003938
GO:1901657	glycosyl compound metabolic process	biological_process	0.2586	1	1	27	210	20361	GAPVD1	novel_circ_0003938
GO:0016853	isomerase activity	molecular_function	0.25955	1	1	27	220	20361	MTUS1	novel_circ_0017021
GO:0008219	cell death	biological_process	0.26358	1	1	27	210	20361	ITGAV	novel_circ_0002309
GO:0016265	death	biological_process	0.26358	1	1	27	210	20361	ITGAV	novel_circ_0002309
GO:0006163	purine nucleotide metabolic process	biological_process	0.2654	1	1	27	208	20361	GAPVD1	novel_circ_0003938
GO:0016071	mRNA metabolic process	biological_process	0.27073	1	1	27	214	20361	LOC105605336	novel_circ_0017609
GO:0051276	chromosome organization	biological_process	0.27122	1	1	27	218	20361	SMC4	novel_circ_0000957
GO:0072521	purine-containing compound metabolic process	biological_process	0.27243	1	1	27	216	20361	GAPVD1	novel_circ_0003938
GO:0005179	hormone activity	molecular_function	0.27438	1	1	27	245	20361	HMCN1	novel_circ_0011662
GO:0031966	mitochondrial membrane	cellular_component	0.28654	1	1	27	251	20361	SNX13	novel_circ_0005884
GO:0033365	protein localization to organelle	biological_process	0.30085	1	1	27	253	20361	SMC4	novel_circ_0000957
GO:0006605	protein targeting	biological_process	0.30416	1	1	27	255	20361	SMC4	novel_circ_0000957
GO:0005740	mitochondrial envelope	cellular_component	0.30869	1	1	27	280	20361	SNX13	novel_circ_0005884
GO:0048610	cellular process involved in reproduction	biological_process	0.31207	1	1	27	265	20361	CENPC; CENPC1; LOC443459; CENP-C	novel_circ_0007668
GO:0006914	autophagy	biological_process	0.32104	1	1	27	261	20361	SOGA2; MTCL1	novel_circ_0016177
GO:0044429	mitochondrial part	cellular_component	0.33068	1	1	27	305	20361	SNX13	novel_circ_0005884
GO:0009966	regulation of signal transduction	biological_process	0.33926	1	1	27	231	20361	ITGAV	novel_circ_0002309
GO:0031967	organelle envelope	cellular_component	0.34949	1	1	27	313	20361	SNX13	novel_circ_0005884
GO:0010646	regulation of cell communication	biological_process	0.3509	1	1	27	239	20361	ITGAV	novel_circ_0002309
GO:0023051	regulation of signaling	biological_process	0.35129	1	1	27	240	20361	ITGAV	novel_circ_0002309
GO:0015078	hydrogen ion transmembrane transporter activity	molecular_function	0.3519	1	1	27	297	20361	SNX13	novel_circ_0005884
GO:0009117	nucleotide metabolic process	biological_process	0.35445	1	1	27	297	20361	GAPVD1	novel_circ_0003938
GO:0042221	response to chemical stimulus	biological_process	0.36084	1	1	27	261	20361	ITGAV	novel_circ_0002309
GO:0016482	cytoplasmic transport	biological_process	0.36146	1	1	27	316	20361	SMC4	novel_circ_0000957
GO:0006753	nucleoside phosphate metabolic process	biological_process	0.36179	1	1	27	303	20361	GAPVD1	novel_circ_0003938
GO:0048522	positive regulation of cellular process	biological_process	0.36631	1	1	27	306	20361	ITGAV	novel_circ_0002309
GO:0008168	methyltransferase activity	molecular_function	0.36735	1	1	27	310	20361	ANGEL2	novel_circ_0011714
GO:0031975	envelope	cellular_component	0.37607	1	1	27	338	20361	SNX13	novel_circ_0005884
GO:0022402	cell cycle process	biological_process	0.3767	1	1	27	339	20361	MTUS1	novel_circ_0017021
GO:0046983	protein dimerization activity	molecular_function	0.37987	1	1	27	348	20361	ANO4	novel_circ_0004418
GO:0034220	ion transmembrane transport	biological_process	0.38129	1	1	27	336	20361	SLC7A11	novel_circ_0013661
GO:0016741	transferase activity, transferring one-carbon groups	molecular_function	0.38265	1	1	27	323	20361	ANGEL2	novel_circ_0011714
GO:0048583	regulation of response to stimulus	biological_process	0.38321	1	1	27	280	20361	ITGAV	novel_circ_0002309
GO:0005694	chromosome	cellular_component	0.38596	1	1	27	338	20361	SMC4	novel_circ_0000957
GO:0048518	positive regulation of biological process	biological_process	0.3907	1	1	27	337	20361	ITGAV	novel_circ_0002309
GO:0044723	single-organism carbohydrate metabolic process	biological_process	0.39371	1	1	27	331	20361	ARF4	novel_circ_0014832
GO:0055086	nucleobase-containing small molecule metabolic process	biological_process	0.41027	1	1	27	353	20361	GAPVD1	novel_circ_0003938
GO:0016829	lyase activity	molecular_function	0.4255	1	1	27	350	20361	SON	novel_circ_0000152
GO:0003924	GTPase activity	molecular_function	0.43498	1	1	27	406	20361	ARF4	novel_circ_0014832
GO:0019028	viral capsid	cellular_component	0.44485	1	1	27	420	20361	RERE	novel_circ_0011472
GO:0005739	mitochondrion	cellular_component	0.44745	1	1	27	431	20361	SNX13	novel_circ_0005884
GO:0006260	DNA replication	biological_process	0.4886	1	1	27	447	20361	SNX13	novel_circ_0005884
GO:0007264	small GTPase mediated signal transduction	biological_process	0.48863	1	1	27	417	20361	ARF4	novel_circ_0014832
GO:1901575	organic substance catabolic process	biological_process	0.49177	1	1	27	440	20361	GAPVD1	novel_circ_0003938
GO:0009405	pathogenesis	biological_process	0.49522	1	1	27	442	20361	SLC16A1	novel_circ_0002033
GO:0016887	ATPase activity	molecular_function	0.51105	1	1	27	432	20361	SMC4	novel_circ_0000957
GO:0006396	RNA processing	biological_process	0.52231	1	1	27	498	20361	LOC105605336	novel_circ_0017609
GO:0006974	response to DNA damage stimulus	biological_process	0.52708	1	1	27	544	20361	SNX13	novel_circ_0005884
GO:0044421	extracellular region part	cellular_component	0.52852	1	1	27	482	20361	SOGA2; MTCL1	novel_circ_0016177
GO:0003735	structural constituent of ribosome	molecular_function	0.53281	1	1	27	831	20361	JAM2	novel_circ_0000214
GO:0005525	GTP binding	molecular_function	0.54002	1	1	27	554	20361	ARF4	novel_circ_0014832
GO:0019637	organophosphate metabolic process	biological_process	0.54039	1	1	27	504	20361	GAPVD1	novel_circ_0003938
GO:0032561	guanyl ribonucleotide binding	molecular_function	0.54229	1	1	27	558	20361	ARF4	novel_circ_0014832
GO:0005840	ribosome	cellular_component	0.54268	1	1	27	840	20361	JAM2	novel_circ_0000214
GO:0019001	guanyl nucleotide binding	molecular_function	0.54452	1	1	27	560	20361	ARF4	novel_circ_0014832
GO:0030001	metal ion transport	biological_process	0.54661	1	1	27	504	20361	SLC39A8	novel_circ_0007313
GO:0033554	cellular response to stress	biological_process	0.54693	1	1	27	581	20361	SNX13	novel_circ_0005884
GO:0046873	metal ion transmembrane transporter activity	molecular_function	0.54763	1	1	27	514	20361	SLC39A8	novel_circ_0007313
GO:0015077	monovalent inorganic cation transmembrane transporter activity	molecular_function	0.56128	1	1	27	527	20361	SNX13	novel_circ_0005884
GO:1901135	carbohydrate derivative metabolic process	biological_process	0.56543	1	1	27	548	20361	GAPVD1	novel_circ_0003938
GO:0071944	cell periphery	cellular_component	0.58547	1	1	27	587	20361	CENPC; CENPC1; LOC443459; CENP-C	novel_circ_0007668
GO:0044423	virion part	cellular_component	0.5905	1	1	27	617	20361	RERE	novel_circ_0011472
GO:0031090	organelle membrane	cellular_component	0.59134	1	1	27	615	20361	SNX13	novel_circ_0005884
GO:0005975	carbohydrate metabolic process	biological_process	0.60412	1	1	27	608	20361	ARF4	novel_circ_0014832
GO:0043169	cation binding	molecular_function	0.61341	1	5	27	3456	20361	CAAP1	novel_circ_0003833
GO:0016787	hydrolase activity	molecular_function	0.61685	1	5	27	3421	20361	ARSB	novel_circ_0008808
GO:0019012	virion	cellular_component	0.61686	1	1	27	663	20361	RERE	novel_circ_0011472
GO:0030529	ribonucleoprotein complex	cellular_component	0.6212	1	1	27	972	20361	JAM2	novel_circ_0000214
GO:0007165	signal transduction	biological_process	0.62434	1	4	27	3563	20361	HMCN1	novel_circ_0011662
GO:0044700	single organism signaling	biological_process	0.63106	1	4	27	3585	20361	ITGAV	novel_circ_0002309
GO:0006412	translation	biological_process	0.6318	1	1	27	1001	20361	JAM2	novel_circ_0000214
GO:0023052	signaling	biological_process	0.63371	1	4	27	3591	20361	HMCN1	novel_circ_0011662
GO:0005102	receptor binding	molecular_function	0.6365	1	1	27	759	20361	HMCN1	novel_circ_0011662
GO:0005488	binding	molecular_function	0.63973	1	17	27	11924	20361	RERE	novel_circ_0011472
GO:0043167	ion binding	molecular_function	0.64034	1	8	27	5471	20361	COL14A1	novel_circ_0010140
GO:0007154	cell communication	biological_process	0.64374	1	4	27	3632	20361	ITGAV	novel_circ_0002309
GO:0022890	inorganic cation transmembrane transporter activity	molecular_function	0.67102	1	1	27	733	20361	SNX13	novel_circ_0005884
GO:0044238	primary metabolic process	biological_process	0.67159	1	10	27	7653	20361	FOXJ3	novel_circ_0000419
GO:0022607	cellular component assembly	biological_process	0.67296	1	1	27	791	20361	MTUS1	novel_circ_0017021
GO:0034613	cellular protein localization	biological_process	0.67381	1	1	27	697	20361	SMC4	novel_circ_0000957
GO:0070727	cellular macromolecule localization	biological_process	0.67381	1	1	27	697	20361	SMC4	novel_circ_0000957
GO:0006812	cation transport	biological_process	0.69894	1	1	27	773	20361	SLC39A8	novel_circ_0007313
GO:0046907	intracellular transport	biological_process	0.70019	1	1	27	763	20361	SMC4	novel_circ_0000957
GO:0044085	cellular component biogenesis	biological_process	0.72378	1	1	27	917	20361	MTUS1	novel_circ_0017021
GO:0071704	organic substance metabolic process	biological_process	0.72724	1	10	27	7932	20361	ARF4	novel_circ_0014832
GO:0044237	cellular metabolic process	biological_process	0.74028	1	9	27	7223	20361	HMCN1	novel_circ_0011662
GO:0051649	establishment of localization in cell	biological_process	0.74201	1	1	27	862	20361	SMC4	novel_circ_0000957
GO:0043170	macromolecule metabolic process	biological_process	0.74409	1	8	27	6637	20361	FOXJ3	novel_circ_0000419
GO:0050896	response to stimulus	biological_process	0.74759	1	5	27	4900	20361	ITGAV	novel_circ_0002309
GO:0044281	small molecule metabolic process	biological_process	0.74816	1	1	27	890	20361	GAPVD1	novel_circ_0003938
GO:0006996	organelle organization	biological_process	0.75088	1	1	27	915	20361	SMC4	novel_circ_0000957
GO:0044444	cytoplasmic part	cellular_component	0.755	1	2	27	2124	20361	JAM2	novel_circ_0000214
GO:0043168	anion binding	molecular_function	0.75844	1	3	27	2371	20361	ARF4	novel_circ_0014832
GO:0031224	intrinsic to membrane	cellular_component	0.76169	1	4	27	4149	20361	SLC7A11	novel_circ_0013661
GO:1901564	organonitrogen compound metabolic process	biological_process	0.77315	1	1	27	967	20361	GAPVD1	novel_circ_0003938
GO:0051641	cellular localization	biological_process	0.78224	1	1	27	958	20361	SMC4	novel_circ_0000957
GO:0005524	ATP binding	molecular_function	0.79195	1	2	27	1695	20361	ARF4	novel_circ_0014832
GO:0032559	adenyl ribonucleotide binding	molecular_function	0.7927	1	2	27	1698	20361	ARF4	novel_circ_0014832
GO:0030554	adenyl nucleotide binding	molecular_function	0.79856	1	2	27	1727	20361	ARF4	novel_circ_0014832
GO:0016773	phosphotransferase activity, alcohol group as acceptor	molecular_function	0.80497	1	1	27	914	20361	ARF4	novel_circ_0014832
GO:0046914	transition metal ion binding	molecular_function	0.80809	1	2	27	2042	20361	SPIRE1	novel_circ_0016202
GO:0006950	response to stress	biological_process	0.81004	1	1	27	1179	20361	SNX13	novel_circ_0005884
GO:0007186	G-protein coupled receptor signaling pathway	biological_process	0.82456	1	1	27	2007	20361	ARF4	novel_circ_0014832
GO:0006259	DNA metabolic process	biological_process	0.83144	1	1	27	1226	20361	SNX13	novel_circ_0005884
GO:0016020	membrane	cellular_component	0.83813	1	7	27	6737	20361	FOXJ3	novel_circ_0000419
GO:0016301	kinase activity	molecular_function	0.84304	1	1	27	1088	20361	ARF4	novel_circ_0014832
GO:0035639	purine ribonucleoside triphosphate binding	molecular_function	0.85037	1	2	27	2006	20361	ARF4	novel_circ_0014832
GO:0001883	purine nucleoside binding	molecular_function	0.85094	1	2	27	2009	20361	ARF4	novel_circ_0014832
GO:0032549	ribonucleoside binding	molecular_function	0.85094	1	2	27	2009	20361	SMC4	novel_circ_0000957
GO:0032550	purine ribonucleoside binding	molecular_function	0.85094	1	2	27	2009	20361	SMC4	novel_circ_0000957
GO:0032555	purine ribonucleotide binding	molecular_function	0.85156	1	2	27	2013	20361	SMC4	novel_circ_0000957
GO:0051704	multi-organism process	biological_process	0.85221	1	1	27	1257	20361	SLC16A1	novel_circ_0002033
GO:0001882	nucleoside binding	molecular_function	0.85345	1	2	27	2020	20361	SMC4	novel_circ_0000957
GO:0017076	purine nucleotide binding	molecular_function	0.85622	1	2	27	2043	20361	SMC4	novel_circ_0000957
GO:0032553	ribonucleotide binding	molecular_function	0.85649	1	2	27	2039	20361	ARF4	novel_circ_0014832
GO:0007166	cell surface receptor signaling pathway	biological_process	0.87559	1	1	27	2211	20361	ARF4	novel_circ_0014832
GO:0044425	membrane part	cellular_component	0.87734	1	4	27	4795	20361	SLC16A1	novel_circ_0002033
GO:0004871	signal transducer activity	molecular_function	0.87851	1	1	27	2206	20361	ARF4	novel_circ_0014832
GO:0060089	molecular transducer activity	molecular_function	0.87851	1	1	27	2206	20361	ARF4	novel_circ_0014832
GO:0006796	phosphate-containing compound metabolic process	biological_process	0.89189	1	1	27	1287	20361	GAPVD1	novel_circ_0003938
GO:0006793	phosphorus metabolic process	biological_process	0.89475	1	1	27	1299	20361	GAPVD1	novel_circ_0003938
GO:0016021	integral to membrane	cellular_component	0.89658	1	3	27	4128	20361	SLC16A1	novel_circ_0002033
GO:0000166	nucleotide binding	molecular_function	0.89987	1	2	27	2299	20361	SMC4	novel_circ_0000957
GO:1901265	nucleoside phosphate binding	molecular_function	0.89987	1	2	27	2299	20361	SMC4	novel_circ_0000957
GO:0036094	small molecule binding	molecular_function	0.90609	1	2	27	2343	20361	ARF4	novel_circ_0014832
GO:0008270	zinc ion binding	molecular_function	0.92397	1	1	27	1672	20361	SPIRE1	novel_circ_0016202
GO:0016772	transferase activity, transferring phosphorus-containing groups	molecular_function	0.93817	1	1	27	1663	20361	ARF4	novel_circ_0014832
GO:0016740	transferase activity	molecular_function	0.93902	1	2	27	2738	20361	ANGEL2	novel_circ_0011714
GO:0044446	intracellular organelle part	cellular_component	0.94208	1	1	27	1890	20361	SNX13	novel_circ_0005884
GO:0044422	organelle part	cellular_component	0.94329	1	1	27	1902	20361	SNX13	novel_circ_0005884
GO:0044267	cellular protein metabolic process	biological_process	0.97667	1	1	27	2633	20361	JAM2	novel_circ_0000214
GO:0032991	macromolecular complex	cellular_component	0.98505	1	1	27	2979	20361	JAM2	novel_circ_0000214
GO:0019538	protein metabolic process	biological_process	0.99256	1	1	27	3359	20361	JAM2	novel_circ_0000214

## Sheet: Sheet2
		Gene_names
		101118923	MTUS1	novel_circ_0017021
		101118923	MTUS1	novel_circ_0017021
		101114630	RERE	novel_circ_0011472
		101102219，	#N/A	#N/A
		101102219	LTBP1	novel_circ_0005472
		101102219	LTBP1	novel_circ_0005472
		105603828	LOC105603828	novel_circ_0015183
		443143	ITGAV	novel_circ_0002309
		101102219	LTBP1	novel_circ_0005472
		101118182	SNX13	novel_circ_0005884
		101118182	SNX13	novel_circ_0005884
		101118182	SNX13	novel_circ_0005884
		101118182	SNX13	novel_circ_0005884
		101118182	SNX13	novel_circ_0005884
		101102219	LTBP1	novel_circ_0005472
		101118182	SNX13	novel_circ_0005884
		101102219	LTBP1	novel_circ_0005472
		443459	CENPC; CENPC1; LOC443459; CENP-C	novel_circ_0007668
		100820755	SLC7A11	novel_circ_0013661
		100820755	SLC7A11	novel_circ_0013661
		443143	ITGAV	novel_circ_0002309
		443143	ITGAV	novel_circ_0002309
		443143	ITGAV	novel_circ_0002309
		443143	ITGAV	novel_circ_0002309
		443143	ITGAV	novel_circ_0002309
		443143	ITGAV	novel_circ_0002309
		443143	ITGAV	novel_circ_0002309
		443143	ITGAV	novel_circ_0002309
		443143	ITGAV	novel_circ_0002309
		443143	ITGAV	novel_circ_0002309
		443143	ITGAV	novel_circ_0002309
		443143	ITGAV	novel_circ_0002309
		443143	ITGAV	novel_circ_0002309
		101103445	SOGA2; MTCL1	novel_circ_0016177
		101103445	SOGA2; MTCL1	novel_circ_0016177
		100820755	SLC7A11	novel_circ_0013661
		100820755	SLC7A11	novel_circ_0013661
		443143	ITGAV	novel_circ_0002309
		101118923	MTUS1	novel_circ_0017021
		443143	ITGAV	novel_circ_0002309
		443456	SLC16A1	novel_circ_0002033
		100820755	SLC7A11	novel_circ_0013661
		101113611	ANGEL2	novel_circ_0011714
		101113611	ANGEL2	novel_circ_0011714
		443143	ITGAV	novel_circ_0002309
		443143	ITGAV	novel_circ_0002309
		443459	CENPC; CENPC1; LOC443459; CENP-C	novel_circ_0007668
		100302304	ARF4	novel_circ_0014832
		100302304	ARF4	novel_circ_0014832
		443143	ITGAV	novel_circ_0002309
		100820755	SLC7A11	novel_circ_0013661
		101109512	CAAP1	novel_circ_0003833
		100302304	ARF4	novel_circ_0014832
		101109289	HMCN1	novel_circ_0011662
		443143	ITGAV	novel_circ_0002309
		101105988	GAPVD1	novel_circ_0003938
		101105988	GAPVD1	novel_circ_0003938
		101105988	GAPVD1	novel_circ_0003938
		101105988	GAPVD1	novel_circ_0003938
		101105988	GAPVD1	novel_circ_0003938
		101105988	GAPVD1	novel_circ_0003938
		101105988	GAPVD1	novel_circ_0003938
		101105988	GAPVD1	novel_circ_0003938
		101105988	GAPVD1	novel_circ_0003938
		101105988	GAPVD1	novel_circ_0003938
		101102219	LTBP1	novel_circ_0005472
		101105988	GAPVD1	novel_circ_0003938
		101105988	GAPVD1	novel_circ_0003938
		101105988	GAPVD1	novel_circ_0003938
		101118182	SNX13	novel_circ_0005884
		101105988	GAPVD1	novel_circ_0003938
		101105988	GAPVD1	novel_circ_0003938
		105603828	LOC105603828	novel_circ_0015183
		443143	ITGAV	novel_circ_0002309
		443143	ITGAV	novel_circ_0002309
		443143	ITGAV	novel_circ_0002309
		443456	SLC16A1	novel_circ_0002033
		101108314	ARSB	novel_circ_0008808
		100302304	ARF4	novel_circ_0014832
		443143	ITGAV	novel_circ_0002309
		101118182	SNX13	novel_circ_0005884
		10111463	#N/A	#N/A
		443143	ITGAV	novel_circ_0002309
		443143	ITGAV	novel_circ_0002309
		443143	ITGAV	novel_circ_0002309
		443143	ITGAV	novel_circ_0002309
		101105988	GAPVD1	novel_circ_0003938
		101118923	MTUS1	novel_circ_0017021
		443143	ITGAV	novel_circ_0002309
		443143	ITGAV	novel_circ_0002309
		443143	ITGAV	novel_circ_0002309
		443143	ITGAV	novel_circ_0002309
		443143	ITGAV	novel_circ_0002309
		443143	ITGAV	novel_circ_0002309
		101105988	GAPVD1	novel_circ_0003938
		101105988	GAPVD1	novel_circ_0003938
		101105988	GAPVD1	novel_circ_0003938
		101105988	GAPVD1	novel_circ_0003938
		101105988	GAPVD1	novel_circ_0003938
		101105988	GAPVD1	novel_circ_0003938
		101105988	GAPVD1	novel_circ_0003938
		100820755	SLC7A11	novel_circ_0013661
		101118923	MTUS1	novel_circ_0017021
		443143	ITGAV	novel_circ_0002309
		100820755	SLC7A11	novel_circ_0013661
		101105988	GAPVD1	novel_circ_0003938
		101102219	LTBP1	novel_circ_0005472
		443143	ITGAV	novel_circ_0002309
		443143	ITGAV	novel_circ_0002309
		443143	ITGAV	novel_circ_0002309
		100820755	SLC7A11	novel_circ_0013661
		101103445	SOGA2; MTCL1	novel_circ_0016177
		101103445	SOGA2; MTCL1	novel_circ_0016177
		101118182	SNX13	novel_circ_0005884
		101118182	SNX13	novel_circ_0005884
		101118182	SNX13	novel_circ_0005884
		101113611	ANGEL2	novel_circ_0011714
		443143	ITGAV	novel_circ_0002309
		443143	ITGAV	novel_circ_0002309
		443143	ITGAV	novel_circ_0002309
		443459	CENPC; CENPC1; LOC443459; CENP-C	novel_circ_0007668
		443459	CENPC; CENPC1; LOC443459; CENP-C	novel_circ_0007668
		443459	CENPC; CENPC1; LOC443459; CENP-C	novel_circ_0007668
		443459	CENPC; CENPC1; LOC443459; CENP-C	novel_circ_0007668
		443459	CENPC; CENPC1; LOC443459; CENP-C	novel_circ_0007668
		443459	CENPC; CENPC1; LOC443459; CENP-C	novel_circ_0007668
		101105988	GAPVD1	novel_circ_0003938
		101113611	ANGEL2	novel_circ_0011714
		101105988	GAPVD1	novel_circ_0003938
		443143	ITGAV	novel_circ_0002309
		443143	ITGAV	novel_circ_0002309
		101114630	RERE	novel_circ_0011472
		443143	ITGAV	novel_circ_0002309
		101103445	SOGA2; MTCL1	novel_circ_0016177
		443143	ITGAV	novel_circ_0002309
		101118182	SNX13	novel_circ_0005884
		101118182	SNX13	novel_circ_0005884
		101118182	SNX13	novel_circ_0005884
		101118182	SNX13	novel_circ_0005884
		443143	ITGAV	novel_circ_0002309
		105605336	LOC105605336	novel_circ_0017609
		101118182	SNX13	novel_circ_0005884
		100820755	SLC7A11	novel_circ_0013661
		443459	CENPC; CENPC1; LOC443459; CENP-C	novel_circ_0007668
		101118182	SNX13	novel_circ_0005884
		443143	ITGAV	novel_circ_0002309
		101120758	COL14A1	novel_circ_0010140
		101118182	SNX13	novel_circ_0005884
		100820755	SLC7A11	novel_circ_0013661
		100820755	SLC7A11	novel_circ_0013661
		101118182	SNX13	novel_circ_0005884
		101118182	SNX13	novel_circ_0005884
		101118182	SNX13	novel_circ_0005884
		100820755	SLC7A11	novel_circ_0013661
		101118182	SNX13	novel_circ_0005884
		101118182	SNX13	novel_circ_0005884
		443143	ITGAV	novel_circ_0002309
		443459	CENPC; CENPC1; LOC443459; CENP-C	novel_circ_0007668
		101105988	GAPVD1	novel_circ_0003938
		101118182	SNX13	novel_circ_0005884
		100820755	SLC7A11	novel_circ_0013661
		443456	SLC16A1	novel_circ_0002033
		443143	ITGAV	novel_circ_0002309
		443459	CENPC; CENPC1; LOC443459; CENP-C	novel_circ_0007668
		101105988	GAPVD1	novel_circ_0003938
		101106482	SPIRE1	novel_circ_0016202
		101103445	SOGA2; MTCL1	novel_circ_0016177
		101105988	GAPVD1	novel_circ_0003938
		101118182	SNX13	novel_circ_0005884
		101118923	MTUS1	novel_circ_0017021
		105603828	LOC105603828	novel_circ_0015183
		101118923	MTUS1	novel_circ_0017021
		101102219	LTBP1	novel_circ_0005472
		101104696	FOXJ3	novel_circ_0000419
		101118923	MTUS1	novel_circ_0017021
		101118923	MTUS1	novel_circ_0017021
		100302304	ARF4	novel_circ_0014832
		101118182	SNX13	novel_circ_0005884
		101118182	SNX13	novel_circ_0005884
		101105988	GAPVD1	novel_circ_0003938
		101105988	GAPVD1	novel_circ_0003938
		101118923	MTUS1	novel_circ_0017021
		101118923	MTUS1	novel_circ_0017021
		101118923	MTUS1	novel_circ_0017021
		443143	ITGAV	novel_circ_0002309
		101113611	ANGEL2	novel_circ_0011714
		443459	CENPC; CENPC1; LOC443459; CENP-C	novel_circ_0007668
		443143	ITGAV	novel_circ_0002309
		443143	ITGAV	novel_circ_0002309
		100820755	SLC7A11	novel_circ_0013661
		100820755	SLC7A11	novel_circ_0013661
		101109512	CAAP1	novel_circ_0003833
		101109289	HMCN1	novel_circ_0011662
		100302304	ARF4	novel_circ_0014832
		101118923	MTUS1	novel_circ_0017021
		100820755	SLC7A11	novel_circ_0013661
		101105988	GAPVD1	novel_circ_0003938
		100820755	SLC7A11	novel_circ_0013661
		1011046965	#N/A	#N/A
		101103445	SOGA2; MTCL1	novel_circ_0016177
		443459	CENPC; CENPC1; LOC443459; CENP-C	novel_circ_0007668
		101120758	COL14A1	novel_circ_0010140
		101118923	MTUS1	novel_circ_0017021
		101118923	MTUS1	novel_circ_0017021
		100302304	ARF4	novel_circ_0014832
		100302304	ARF4	novel_circ_0014832
		443459	CENPC; CENPC1; LOC443459; CENP-C	novel_circ_0007668
		101106482	SPIRE1	novel_circ_0016202
		101106482	SPIRE1	novel_circ_0016202
		101103445	SOGA2; MTCL1	novel_circ_0016177
		101103445	SOGA2; MTCL1	novel_circ_0016177
		101118923	MTUS1	novel_circ_0017021
		101106049	SMC4	novel_circ_0000957
		101106049	SMC4	novel_circ_0000957
		101106049	SMC4	novel_circ_0000957
		101106049	SMC4	novel_circ_0000957
		443459	CENPC; CENPC1; LOC443459; CENP-C	novel_circ_0007668
		105603828	LOC105603828	novel_circ_0015183
		101105988	GAPVD1	novel_circ_0003938
		101105988	GAPVD1	novel_circ_0003938
		101105988	GAPVD1	novel_circ_0003938
		443143	ITGAV	novel_circ_0002309
		101105988	GAPVD1	novel_circ_0003938
		101105988	GAPVD1	novel_circ_0003938
		101105988	GAPVD1	novel_circ_0003938
		443143	ITGAV	novel_circ_0002309
		101114630	RERE	novel_circ_0011472
		443143	ITGAV	novel_circ_0002309
		443143	ITGAV	novel_circ_0002309
		443143	ITGAV	novel_circ_0002309
		443459	CENPC; CENPC1; LOC443459; CENP-C	novel_circ_0007668
		101103445	SOGA2; MTCL1	novel_circ_0016177
		101118182	SNX13	novel_circ_0005884
		100820755	SLC7A11	novel_circ_0013661
		101108488	SLC39A8	novel_circ_0007313
		101103445	SOGA2; MTCL1	novel_circ_0016177
		43459	#N/A	#N/A
		101118923	MTUS1	novel_circ_0017021
		101118923	MTUS1	novel_circ_0017021
		443459	CENPC; CENPC1; LOC443459; CENP-C	novel_circ_0007668
		101105988	GAPVD1	novel_circ_0003938
		101105988	GAPVD1	novel_circ_0003938
		443459	CENPC; CENPC1; LOC443459; CENP-C	novel_circ_0007668
		100820755	SLC7A11	novel_circ_0013661
		100820755	SLC7A11	novel_circ_0013661
		101105988	GAPVD1	novel_circ_0003938
		101118923	MTUS1	novel_circ_0017021
		101105988	GAPVD1	novel_circ_0003938
		101118923	MTUS1	novel_circ_0017021
		101118182	SNX13	novel_circ_0005884
		101104696	FOXJ3	novel_circ_0000419
		443456	SLC16A1	novel_circ_0002033
		443456	SLC16A1	novel_circ_0002033
		101120758	COL14A1	novel_circ_0010140
		101114630	RERE	novel_circ_0011472
		101105988	GAPVD1	novel_circ_0003938
		101106049	SMC4	novel_circ_0000957
		101109512	CAAP1	novel_circ_0003833
		101105988	GAPVD1	novel_circ_0003938
		101105988	GAPVD1	novel_circ_0003938
		101118182	SNX13	novel_circ_0005884
		101103445	SOGA2; MTCL1	novel_circ_0016177
		443456	SLC16A1	novel_circ_0002033
		101103445	SOGA2; MTCL1	novel_circ_0016177
		101106049	SMC4	novel_circ_0000957
		101106049	SMC4	novel_circ_0000957
		101105988	GAPVD1	novel_circ_0003938
		101103445	SOGA2; MTCL1	novel_circ_0016177
		101103445	SOGA2; MTCL1	novel_circ_0016177
		443143	ITGAV	novel_circ_0002309
		443143	ITGAV	novel_circ_0002309
		101106482	SPIRE1	novel_circ_0016202
		101120758	COL14A1	novel_circ_0010140
		101106049	SMC4	novel_circ_0000957
		105605336	LOC105605336	novel_circ_0017609
		101109289	HMCN1	novel_circ_0011662
		100820755	SLC7A11	novel_circ_0013661
		101109289	HMCN1	novel_circ_0011662
		443459	CENPC; CENPC1; LOC443459; CENP-C	novel_circ_0007668
		100820755	SLC7A11	novel_circ_0013661
		101106482	SPIRE1	novel_circ_0016202
		101105988	GAPVD1	novel_circ_0003938
		101105988	GAPVD1	novel_circ_0003938
		101105988	GAPVD1	novel_circ_0003938
		101104696	FOXJ3	novel_circ_0000419
		101103445	SOGA2; MTCL1	novel_circ_0016177
		101102219	LTBP1	novel_circ_0005472
		101102219	LTBP1	novel_circ_0005472
		101109289	HMCN1	novel_circ_0011662
		105605336	LOC105605336	novel_circ_0017609
		101118182	SNX13	novel_circ_0005884
		101105988	GAPVD1	novel_circ_0003938
		101105988	GAPVD1	novel_circ_0003938
		101118923	MTUS1	novel_circ_0017021
		443143	ITGAV	novel_circ_0002309
		443143	ITGAV	novel_circ_0002309
		101105988	GAPVD1	novel_circ_0003938
		10110371	#N/A	#N/A
		105605336	LOC105605336	novel_circ_0017609
		10110826	#N/A	#N/A
		101106049	SMC4	novel_circ_0000957
		101105988	GAPVD1	novel_circ_0003938
		10110271	#N/A	#N/A
		101109289	HMCN1	novel_circ_0011662
		10110200	#N/A	#N/A
		10110644	#N/A	#N/A
		10110300	#N/A	#N/A
		101118182	SNX13	novel_circ_0005884
		10110962	#N/A	#N/A
		10110826	#N/A	#N/A
		101106049	SMC4	novel_circ_0000957
		10111950	#N/A	#N/A
		101106049	SMC4	novel_circ_0000957
		101118182	SNX13	novel_circ_0005884
		443459	CENPC; CENPC1; LOC443459; CENP-C	novel_circ_0007668
		10110344	#N/A	#N/A
		101103445	SOGA2; MTCL1	novel_circ_0016177
		101106000	#N/A	#N/A
		101105000	#N/A	#N/A
		101106E62	#N/A	#N/A
		101118182	SNX13	novel_circ_0005884
		10110535	#N/A	#N/A
		10110262	#N/A	#N/A
		10110635	#N/A	#N/A
		10110235	#N/A	#N/A
		10110235	#N/A	#N/A
		443143	ITGAV	novel_circ_0002309
		443143	#N/A	#N/A
		101118182	SNX13	novel_circ_0005884
		443143	ITGAV	novel_circ_0002309
		443143	ITGAV	novel_circ_0002309
		101118182	SNX13	novel_circ_0005884
		101105988	GAPVD1	novel_circ_0003938
		443143	ITGAV	novel_circ_0002309
		101106049	SMC4	novel_circ_0000957
		101105988	GAPVD1	novel_circ_0003938
		443143	ITGAV	novel_circ_0002309
		101113611	ANGEL2	novel_circ_0011714
		101118182	SNX13	novel_circ_0005884
		101118923	MTUS1	novel_circ_0017021
		10110544	#N/A	#N/A
		101105000	#N/A	#N/A
		101106248	ANO4	novel_circ_0004418
		100820755	SLC7A11	novel_circ_0013661
		101113611	ANGEL2	novel_circ_0011714
		10110671	#N/A	#N/A
		443143	ITGAV	novel_circ_0002309
		101106049	SMC4	novel_circ_0000957
		443143	ITGAV	novel_circ_0002309
		10110562	#N/A	#N/A
		10110677	#N/A	#N/A
		44345977	#N/A	#N/A
		100302304	ARF4	novel_circ_0014832
		10110298	#N/A	#N/A
		4.43143e+23	#N/A	#N/A
		101105988	GAPVD1	novel_circ_0003938
		101121305	SON	novel_circ_0000152
		10110680	#N/A	#N/A
		10111880	#N/A	#N/A
		100302304	ARF4	novel_circ_0014832
		101114630	RERE	novel_circ_0011472
		101118182	SNX13	novel_circ_0005884
		101118182	SNX13	novel_circ_0005884
		100302304	ARF4	novel_circ_0014832
		101105988	GAPVD1	novel_circ_0003938
		443456	SLC16A1	novel_circ_0002033
		101106049	SMC4	novel_circ_0000957
		105605336	LOC105605336	novel_circ_0017609
		101118182	SNX13	novel_circ_0005884
		101103445	SOGA2; MTCL1	novel_circ_0016177
		101118411	JAM2	novel_circ_0000214
		100302304	ARF4	novel_circ_0014832
		101105988	GAPVD1	novel_circ_0003938
		100302304	ARF4	novel_circ_0014832
		101118411	JAM2	novel_circ_0000214
		100302304	ARF4	novel_circ_0014832
		101108488	SLC39A8	novel_circ_0007313
		101118182	SNX13	novel_circ_0005884
		101108488	SLC39A8	novel_circ_0007313
		443143	#N/A	#N/A
		101118182	SNX13	novel_circ_0005884
		101105988	GAPVD1	novel_circ_0003938
		443459	CENPC; CENPC1; LOC443459; CENP-C	novel_circ_0007668
		101106000	#N/A	#N/A
		101114630	RERE	novel_circ_0011472
		101118182	SNX13	novel_circ_0005884
		10560571	#N/A	#N/A
		100302304	ARF4	novel_circ_0014832
		10110944	#N/A	#N/A
		101106049	SMC4	novel_circ_0000957
		101109512	CAAP1	novel_circ_0003833
		101108314	ARSB	novel_circ_0008808
		101114630	RERE	novel_circ_0011472
		101118411	JAM2	novel_circ_0000214
		101109289	HMCN1	novel_circ_0011662
		443143	ITGAV	novel_circ_0002309
		101118411	JAM2	novel_circ_0000214
		101109289	HMCN1	novel_circ_0011662
		101109289	HMCN1	novel_circ_0011662
		101114630	RERE	novel_circ_0011472
		101120758	COL14A1	novel_circ_0010140
		443143	ITGAV	novel_circ_0002309
		101118182	SNX13	novel_circ_0005884
		101104696	FOXJ3	novel_circ_0000419
		101118923	MTUS1	novel_circ_0017021
		101106049	SMC4	novel_circ_0000957
		101106049	SMC4	novel_circ_0000957
		101108488	SLC39A8	novel_circ_0007313
		101106049	SMC4	novel_circ_0000957
		101118923	MTUS1	novel_circ_0017021
		100302304	ARF4	novel_circ_0014832
		101109289	HMCN1	novel_circ_0011662
		101106049	SMC4	novel_circ_0000957
		101104696	FOXJ3	novel_circ_0000419
		443143	ITGAV	novel_circ_0002309
		101105988	GAPVD1	novel_circ_0003938
		101106049	SMC4	novel_circ_0000957
		101118411	JAM2	novel_circ_0000214
		100302304	ARF4	novel_circ_0014832
		100820755	SLC7A11	novel_circ_0013661
		101105988	GAPVD1	novel_circ_0003938
		101106049	SMC4	novel_circ_0000957
		100302304	ARF4	novel_circ_0014832
		100302304	ARF4	novel_circ_0014832
		100302304	ARF4	novel_circ_0014832
		100302304	ARF4	novel_circ_0014832
		101106482	SPIRE1	novel_circ_0016202
		101118182	SNX13	novel_circ_0005884
		100302304	ARF4	novel_circ_0014832
		101118182	SNX13	novel_circ_0005884
		101104696	FOXJ3	novel_circ_0000419
		100302304	ARF4	novel_circ_0014832
		100302304	ARF4	novel_circ_0014832
		100302304	ARF4	novel_circ_0014832
		101106049	SMC4	novel_circ_0000957
		101106049	SMC4	novel_circ_0000957
		101106049	SMC4	novel_circ_0000957
		443456	SLC16A1	novel_circ_0002033
		101106049	SMC4	novel_circ_0000957
		101106049	SMC4	novel_circ_0000957
		100302304	ARF4	novel_circ_0014832
		100302304	ARF4	novel_circ_0014832
		443456	SLC16A1	novel_circ_0002033
		100302304	ARF4	novel_circ_0014832
		100302304	ARF4	novel_circ_0014832
		101105988	GAPVD1	novel_circ_0003938
		101105988	GAPVD1	novel_circ_0003938
		443456	SLC16A1	novel_circ_0002033
		101106049	SMC4	novel_circ_0000957
		101106049	SMC4	novel_circ_0000957
		100302304	ARF4	novel_circ_0014832
		101106482	SPIRE1	novel_circ_0016202
		100302304	ARF4	novel_circ_0014832
		101113611	ANGEL2	novel_circ_0011714
		101118182	SNX13	novel_circ_0005884
		101118182	SNX13	novel_circ_0005884
		101118411	JAM2	novel_circ_0000214
		101118411	JAM2	novel_circ_0000214
		101118411	JAM2	novel_circ_0000214
