# Supplementary material for: Differential Expression and Functional Analysis of CircRNA in the Ovaries of Low and High Fecundity Hanper Sheep
Source: Animals (Basel). 2021 Jun 23;11(7):1863. doi: 10.3390/ani11071863 (PMC8300399; doi:10.3390/ani11071863)
Supplement: Supplementary file 1 [file animals-11-01863-s001.zip › Supplementary Table S4.xlsx]

## Sheet: Sheet1
			Supplementary Table S4 KEGG enrichment analysis of all differentially expressed transcripts in MF vs. PF
			Pathway Name	P-Value	Genes
			Ras signaling pathway	0.01	RRAS2, INSR, RAP1B, ABL2, PRKX
			Ovarian steroidogenesis	0.01	CYP11A1, INSR, PRKX
			One carbon pool by folate	0.01	MTMFT, MTHFD1
			MAPK signaling pathway	0.01	RPS6KA1, NTRK2, RRAS2, RASA2, RAP1B, PRKX
			Long-term potentiation	0.02	RPS6KA1, PRKX, RAP1B
			cAMP signaling pathway	0.03	PTGDR, RAP1B, RRAS2, PPARA
			Progesterone-mediated oocyte maturation	0.04	PGR, RPS6KA1, PRKX
			Pancreatic secretion	0.04	SLC12A2, RAP1B, RAB27B
			Nucleotide excision repair	0.05	XPA
			Vasopressin-regulated water reabsorption	0.05	PRKX, DYNC2H1
			Amino sugar and nucleotide sugar metabolism	0.06	GPFT1, LOC101106806
			Oocyte meiosis	0.06	PGR, RPS6KA1, PRKX
			Fanconi anemia pathway	0.06	RAD51C, REV3L
			Neurotrophin signaling pathway	0.07	RAP1B, RPS6KA1, NTRK2
			Rap1 signaling pathway	0.08	RAPGEF6, DOCK4, INSR, RAP1B
			mTOR signaling pathway	0.09	RPAGB, RPS6KA1
			TGF-beta signaling pathway	0.12	LTBP1, ACVR2A, SMAD1
			Bile secretion	0.14	ABCG2, PRKX
			GABAergic synapse	0.15	PLCL1, PRKX
			Purine metabolism	0.15	POLR3E, LOC101106040
			Red and green colors indicate the higher and lower expression levels of circRNAs, respectively.
