# Supplementary material for: Differential Expression and Functional Analysis of CircRNA in the Ovaries of Low and High Fecundity Hanper Sheep
Source: Animals (Basel). 2021 Jun 23;11(7):1863. doi: 10.3390/ani11071863 (PMC8300399; doi:10.3390/ani11071863)
Supplement: Supplementary file 1 [file animals-11-01863-s001.zip › Supplementary Table S5.xls]

## Sheet: ClueGO Results
Supplementary Table S5. Cluo go analysis in MF vs. PF group
GOID	GOTerm	Ontology Source	Term PValue	Term PValue Corrected with Bonferroni step down	Group PValue	Group PValue Corrected with Bonferroni step down	GOLevels	GOGroups	% Associated Genes	Nr. Genes	Associated Genes Found
GO:0016605	PML body	GO_CellularComponent-EBI-UniProt-GOA_18.07.2019_00h00	1.49802e-05	0.0152049	1.49802e-05	4.49407e-05	[6, 7, 8, 9, 10, 11, 12, 13]	Group00	20	11	[ATRX, EIF3E, HIPK2, HIPK3, MORC3, NBN, NR2C1, PIAS1, PIAS2, PTEN, SMC6]
GO:0034613	cellular protein localization	GO_BiologicalProcess-EBI-UniProt-GOA_18.07.2019_00h00	6.91365e-06	0.00707957	6.91365e-06	2.76546e-05	[4]	Group01	7.12251	75	[ACSL3, AFDN, AMOT, ANKRD13C, APPBP2, ATRX, BBS9, BCAS3, C2CD5, CDH2, CEP250, CLN3, COG7, COPB1, CPE, CTDSPL2, DLG1, DYNC2H1, EPB41, FCHO2, GLI3, GOLGA4, GOLGB1, HK1, IFT74, IPO5, KIAA0753, KIF13A, KPNA1, LAMP2, LDLRAP1, LONP2, LRRK2, MAGI2, MCM9, MID2, MORC3, NECTIN3, NEDD4L, NF1, NIPBL, OPHN1, OSBPL8, PICALM, PPP3CA, PRKAA2, PTPN11, RAB11B, RANBP17, RAP1A, RAPGEF2, RDX, RRAGB, SEC24A, SEC62, SE…
GO:0006996	organelle organization	GO_BiologicalProcess-EBI-UniProt-GOA_18.07.2019_00h00	2.03126e-06	0.00209423	1.49254e-07	1.19403e-06	[3]	Group02	6.13921	142	[ACTR3B, AKT3, ALMS1, AMOT, ARHGAP10, ASAP1, ATL3, ATP2C1, ATRX, ATXN10, BBS9, BCAS3, BRD7, BRWD1, BRWD3, C2CD5, CAP2, CARMIL1, CDC23, CDH2, CDK5RAP2, CEP250, CEP63, CEP70, CFLAR, CLEC16A, CLN3, CLOCK, CSNK1D, DIS3L2, DLG1, DNAJC13, DOCK7, DSCC1, DYNC2H1, EPB41, EYA3, FIG4, FMNL2, FMR1, HACE1, HAUS6, HDAC9, HFM1, IFT74, IFT80, INSR, INTU, IQCB1, JAK2, KDM3A, KDM5C, KIAA0753, KIF13A, KIF27, KIF3A,…
GO:0051128	regulation of cellular component organization	GO_BiologicalProcess-EBI-UniProt-GOA_18.07.2019_00h00	5.59303e-06	0.00573286	1.49254e-07	1.19403e-06	[3, 4]	Group02	6.57895	100	[ABL2, ACTR3B, ADAM17, ADGRB3, ALMS1, ANO6, APP, ASAP1, ATL3, ATRX, BCAS3, BRD7, BRWD1, BRWD3, C2CD5, CARMIL1, CDC23, CDH2, CDK5RAP2, CEP250, CEP70, CFLAR, CLEC16A, CLN3, DGKB, DLG1, ENPP1, EPB41, EPHA4, FMNL2, FMR1, GOLGA4, GPC3, IDE, INPP5F, INSR, JCHAIN, KDM3A, LDLRAP1, LOC101102178, LRRK2, MAGI2, MAP4, MAP9, MEF2C, MIB1, MNAT1, MYCBP2, MYOCD, NBN, NCKAP1, NEDD4L, NEK7, NIPBL, NOTCH2, NSD3, NT…
GO:0044260	cellular macromolecule metabolic process	GO_BiologicalProcess-EBI-UniProt-GOA_18.07.2019_00h00	2.24225e-05	0.0227364	2.75936e-05	2.75936e-05	[3, 4]	Group03	5.15483	278	[ABL2, ACVR2A, ADAM17, ADAMTS12, AEBP2, AKT3, ALKBH3, ANGEL2, ANGPT4, ANKRD13C, APLF, APP, ARIH1, ATAD5, ATE1, ATRX, BCAS3, BMP2K, BMPR1B, BRD7, BRWD1, CACUL1, CCDC62, CCPG1, CDC14B, CDC23, CDH2, CDK5RAP2, CFLAR, CHUK, CLEC16A, CLN3, CLOCK, CNPY2, COG7, CREBRF, CSGALNACT2, CSNK1D, CSNK1G3, CTDSPL2, CUL5, CWC27, DCLK2, DCLRE1A, DDX41, DHX29, DIS3L2, DLG1, DOCK7, DSCC1, DSTYK, DZIP3, EIF2AK4, EIF2B…
GO:0043412	macromolecule modification	GO_BiologicalProcess-EBI-UniProt-GOA_18.07.2019_00h00	2.49568e-07	0.0002603	2.75936e-05	2.75936e-05	[4]	Group03	6.07375	168	[ABL2, ACVR2A, ADAM17, AKT3, ALKBH3, ANGPT4, APP, ARIH1, ATE1, ATRX, BMP2K, BMPR1B, BRD7, CACUL1, CDC14B, CDC23, CDH2, CHUK, CLN3, CLOCK, COG7, CSNK1D, CSNK1G3, CTDSPL2, CWC27, DCLK2, DLG1, DOCK7, DSCC1, DSTYK, DZIP3, EIF2AK4, ENPP1, EPHA4, ERC1, EXTL3, EYA3, FANCL, FBXO11, FBXO32, FMR1, FTO, GALNT11, GALNT3, GRK4, GSDME, HACE1, HDAC9, HECTD1, HERC4, HIPK2, HIPK3, HMG20A, INPP5F, INSR, IQGAP1, IT…
GO:0044267	cellular protein metabolic process	GO_BiologicalProcess-EBI-UniProt-GOA_18.07.2019_00h00	3.57291e-06	0.00367295	2.75936e-05	2.75936e-05	[4, 5]	Group03	5.67711	192	[ABL2, ACVR2A, ADAM17, ADAMTS12, AKT3, ANGPT4, APP, ARIH1, ATE1, ATRX, BMP2K, BMPR1B, BRD7, CACUL1, CDC14B, CDC23, CDH2, CFLAR, CHUK, CLEC16A, CLN3, CLOCK, COG7, CSNK1D, CSNK1G3, CTDSPL2, CUL5, CWC27, DCLK2, DHX29, DLG1, DOCK7, DSCC1, DSTYK, DZIP3, EIF2AK4, EIF2B3, EIF3E, EIF5B, ENPP1, EPHA4, ERC1, EXTL3, EYA3, FANCL, FBXO11, FBXO31, FBXO32, FMR1, FTO, GALNT11, GALNT3, GPC3, GRK4, GSDME, HACE1, H…
GO:0006464	cellular protein modification process	GO_BiologicalProcess-EBI-UniProt-GOA_18.07.2019_00h00	3.51932e-07	0.000365305	2.75936e-05	2.75936e-05	[5, 6]	Group03	6.10542	161	[ABL2, ACVR2A, ADAM17, AKT3, ANGPT4, APP, ARIH1, ATE1, ATRX, BMP2K, BMPR1B, BRD7, CACUL1, CDC14B, CDC23, CDH2, CHUK, CLN3, CLOCK, COG7, CSNK1D, CSNK1G3, CTDSPL2, CWC27, DCLK2, DLG1, DOCK7, DSCC1, DSTYK, DZIP3, EIF2AK4, ENPP1, EPHA4, ERC1, EXTL3, EYA3, FANCL, FBXO11, FBXO32, FMR1, GALNT11, GALNT3, GRK4, GSDME, HACE1, HDAC9, HECTD1, HERC4, HIPK2, HIPK3, HMG20A, INPP5F, INSR, IQGAP1, ITGA1, JAK2, KD…
GO:0019899	enzyme binding	GO_MolecularFunction-EBI-UniProt-GOA_18.07.2019_00h00	2.03315e-08	2.13277e-05	2.03315e-08	1.82983e-07	[3]	Group04	7.3085	104	[ACAP2, ACSL3, ANGPT4, APP, ARHGEF28, ARIH1, BCAS3, CACUL1, CCPG1, CDH2, CDK5RAP2, CEP250, CFLAR, CUL5, DENND5A, DLG1, DOCK4, DOCK7, DZIP3, EIF2B3, EPHA4, EVI5, FANCL, FGD4, FMNL2, GLI3, GOLGA4, HACD1, HACE1, HDAC9, IPO5, IQCB1, IQGAP1, ITGA1, JAK2, LAMP2, LOC101108865, LOC101109765, LONP2, LRRK2, MAGI2, MAP3K5, MCM9, MEF2A, MEF2C, MSH3, MYCBP2, MYOCD, NBEA, NCKAP1, NEK9, NIPBL, NR2C1, NUFIP1, PD…
GO:0051020	GTPase binding	GO_MolecularFunction-EBI-UniProt-GOA_18.07.2019_00h00	1.2591e-06	0.00130316	2.03315e-08	1.82983e-07	[4]	Group04	10.1124	36	[ACAP2, ARHGEF28, CCPG1, DENND5A, DOCK4, DOCK7, EIF2B3, EPHA4, EVI5, FGD4, FMNL2, GOLGA4, HACE1, IPO5, IQGAP1, LOC101108865, LOC101109765, LRRK2, MYCBP2, NCKAP1, PICALM, PLCE1, PSD3, RALGPS2, RANBP17, RAP1A, RAPGEF2, RAPGEF6, RGL1, RRAGB, SBF2, SOS1, SOS2, SRGAP2, WHAMM, XPOT]
GO:0017016	Ras GTPase binding	GO_MolecularFunction-EBI-UniProt-GOA_18.07.2019_00h00	1.44775e-06	0.00149408	2.03315e-08	1.82983e-07	[6]	Group04	11.0294	30	[ACAP2, ARHGEF28, CCPG1, DENND5A, DOCK4, DOCK7, EPHA4, EVI5, FGD4, FMNL2, HACE1, IPO5, IQGAP1, LOC101108865, LOC101109765, LRRK2, MYCBP2, NCKAP1, PICALM, PLCE1, RANBP17, RAP1A, RAPGEF2, RGL1, SBF2, SOS1, SOS2, SRGAP2, WHAMM, XPOT]
GO:0017048	Rho GTPase binding	GO_MolecularFunction-EBI-UniProt-GOA_18.07.2019_00h00	2.90634e-05	0.0294122	2.03315e-08	1.82983e-07	[7]	Group04	13.1783	17	[ARHGEF28, CCPG1, DOCK4, DOCK7, EPHA4, FGD4, FMNL2, HACE1, IQGAP1, LOC101108865, LOC101109765, LRRK2, NCKAP1, SOS1, SOS2, SRGAP2, WHAMM]
GO:0043168	anion binding	GO_MolecularFunction-EBI-UniProt-GOA_18.07.2019_00h00	2.31681e-06	0.00238632	1.33163e-06	6.65817e-06	[3]	Group05	6.20625	133	[ABCA6, ABCB10, ABCD2, ABCG2, ABL2, ACADL, ACAP2, ACTR3B, ACVR2A, AK2, AKT3, APP, ASAP1, ATAD2B, ATAD5, ATL3, ATP10D, ATP11C, ATP2B1, ATP2C1, ATP7B, ATP8B4, ATP9B, ATRX, BMP2K, BMPR1B, C2CD5, CCPG1, CHUK, CSNK1D, CSNK1G3, DCLK2, DDX31, DDX41, DDX52, DGKB, DHTKD1, DHX15, DHX29, DSTYK, DYNC2H1, EIF2AK4, EIF5B, ENPP1, EPB41, EPHA4, ERCC6L2, FCHO2, GRK4, GSDME, HFM1, HIPK2, HIPK3, HK1, IDE, INSR, IQG…
GO:0016462	pyrophosphatase activity	GO_MolecularFunction-EBI-UniProt-GOA_18.07.2019_00h00	4.337e-06	0.00444976	1.33163e-06	6.65817e-06	[5]	Group05	7.40343	69	[ABCA6, ABCB10, ABCD2, ABCG2, ACAP2, ADGRB3, AMOT, ARHGAP10, ARHGAP29, ARHGAP31, ASAP1, ATAD5, ATL3, ATP2B1, ATRX, BCAS3, CHN2, DDX31, DHX15, DHX29, DOCK4, DOCK7, DSCC1, DYNC2H1, EIF5B, ENPP1, EPHA4, EVI5, IQGAP1, KIF13A, KIF27, KIF3A, KIF6, LOC101102178, LONP2, LRRK2, MCM9, MFN1, MNAT1, MSH3, MYO1D, MYO9A, NBN, NF1, NTRK2, OPHN1, PICALM, PTPA, RAB11B, RAB5C, RALGAPA1, RAP1A, RAP1B, RAPGEF2, RASA…
GO:0043087	regulation of GTPase activity	GO_BiologicalProcess-EBI-UniProt-GOA_18.07.2019_00h00	1.14709e-06	0.00118839	1.33163e-06	6.65817e-06	[5]	Group05	11.1524	30	[ACAP2, ADGRB3, AMOT, ARHGAP10, ARHGAP29, ARHGAP31, ASAP1, BCAS3, CHN2, DOCK4, DOCK7, EPHA4, EVI5, IQGAP1, LRRK2, MYO9A, NF1, NTRK2, OPHN1, PICALM, RALGAPA1, RAPGEF2, RASA2, RDX, RGS10, SBF2, SLIT2, SNX13, SRGAP2, TBC1D15]
GO:0030695	GTPase regulator activity	GO_BiologicalProcess-EBI-UniProt-GOA_18.07.2019_00h00	1.44075e-05	0.0146524	1.33163e-06	6.65817e-06	[6]	Group05	12.4224	20	[ACAP2, ADGRB3, ARHGAP10, ARHGAP29, ARHGAP31, ASAP1, CHN2, DOCK4, EVI5, LRRK2, MYO9A, NF1, OPHN1, RALGAPA1, RAPGEF2, RASA2, RGS10, SLIT2, SRGAP2, TBC1D15]
GO:0043168	anion binding	GO_MolecularFunction-EBI-UniProt-GOA_18.07.2019_00h00	2.31681e-06	0.00238632	1.04902e-06	6.29411e-06	[3]	Group06	6.20625	133	[ABCA6, ABCB10, ABCD2, ABCG2, ABL2, ACADL, ACAP2, ACTR3B, ACVR2A, AK2, AKT3, APP, ASAP1, ATAD2B, ATAD5, ATL3, ATP10D, ATP11C, ATP2B1, ATP2C1, ATP7B, ATP8B4, ATP9B, ATRX, BMP2K, BMPR1B, C2CD5, CCPG1, CHUK, CSNK1D, CSNK1G3, DCLK2, DDX31, DDX41, DDX52, DGKB, DHTKD1, DHX15, DHX29, DSTYK, DYNC2H1, EIF2AK4, EIF5B, ENPP1, EPB41, EPHA4, ERCC6L2, FCHO2, GRK4, GSDME, HFM1, HIPK2, HIPK3, HK1, IDE, INSR, IQG…
GO:0000166	nucleotide binding	GO_MolecularFunction-EBI-UniProt-GOA_18.07.2019_00h00	4.58488e-05	0.0463532	1.04902e-06	6.29411e-06	[3, 4]	Group06	6.14943	107	[ABCA6, ABCB10, ABCD2, ABCG2, ABL2, ACADL, ACTR3B, ACVR2A, AK2, AKT3, APLF, ATAD2B, ATAD5, ATL3, ATP10D, ATP11C, ATP2B1, ATP2C1, ATP7B, ATP8B4, ATP9B, ATRX, BMP2K, BMPR1B, CCPG1, CHUK, CSNK1D, CSNK1G3, DCLK2, DDX31, DDX41, DDX52, DGKB, DHX15, DHX29, DSTYK, DYNC2H1, EIF2AK4, EIF5B, ENPP1, EPHA4, ERCC6L2, GRK4, HFM1, HIBADH, HIPK2, HIPK3, HK1, IDE, INSR, JAK2, KIF13A, KIF27, KIF3A, KIF6, LOC1011021…
GO:0032553	ribonucleotide binding	GO_MolecularFunction-EBI-UniProt-GOA_18.07.2019_00h00	8.07422e-06	0.00825185	1.04902e-06	6.29411e-06	[3, 4, 5]	Group06	6.47619	102	[ABCA6, ABCB10, ABCD2, ABCG2, ABL2, ACTR3B, ACVR2A, AK2, AKT3, ATAD2B, ATAD5, ATL3, ATP10D, ATP11C, ATP2B1, ATP2C1, ATP7B, ATP8B4, ATP9B, ATRX, BMP2K, BMPR1B, CCPG1, CHUK, CSNK1D, CSNK1G3, DCLK2, DDX31, DDX41, DDX52, DGKB, DHX15, DHX29, DSTYK, DYNC2H1, EIF2AK4, EIF5B, ENPP1, EPHA4, ERCC6L2, GRK4, HFM1, HIPK2, HIPK3, HK1, IDE, INSR, JAK2, KIF13A, KIF27, KIF3A, KIF6, LOC101102178, LOC101111335, LON…
GO:0035639	purine ribonucleoside triphosphate binding	GO_MolecularFunction-EBI-UniProt-GOA_18.07.2019_00h00	3.79952e-06	0.0039021	1.04902e-06	6.29411e-06	[4]	Group06	6.62691	100	[ABCA6, ABCB10, ABCD2, ABCG2, ABL2, ACTR3B, ACVR2A, AK2, AKT3, ATAD2B, ATAD5, ATL3, ATP10D, ATP11C, ATP2B1, ATP2C1, ATP7B, ATP8B4, ATP9B, ATRX, BMP2K, BMPR1B, CCPG1, CHUK, CSNK1D, CSNK1G3, DCLK2, DDX31, DDX41, DDX52, DGKB, DHX15, DHX29, DSTYK, DYNC2H1, EIF2AK4, EIF5B, ENPP1, EPHA4, ERCC6L2, GRK4, HFM1, HIPK2, HIPK3, HK1, IDE, INSR, JAK2, KIF13A, KIF27, KIF3A, KIF6, LOC101102178, LONP2, LRRK2, MAP…
GO:0016462	pyrophosphatase activity	GO_MolecularFunction-EBI-UniProt-GOA_18.07.2019_00h00	4.337e-06	0.00444976	1.04902e-06	6.29411e-06	[5]	Group06	7.40343	69	[ABCA6, ABCB10, ABCD2, ABCG2, ACAP2, ADGRB3, AMOT, ARHGAP10, ARHGAP29, ARHGAP31, ASAP1, ATAD5, ATL3, ATP2B1, ATRX, BCAS3, CHN2, DDX31, DHX15, DHX29, DOCK4, DOCK7, DSCC1, DYNC2H1, EIF5B, ENPP1, EPHA4, EVI5, IQGAP1, KIF13A, KIF27, KIF3A, KIF6, LOC101102178, LONP2, LRRK2, MCM9, MFN1, MNAT1, MSH3, MYO1D, MYO9A, NBN, NF1, NTRK2, OPHN1, PICALM, PTPA, RAB11B, RAB5C, RALGAPA1, RAP1A, RAP1B, RAPGEF2, RASA…
GO:0032559	adenyl ribonucleotide binding	GO_MolecularFunction-EBI-UniProt-GOA_18.07.2019_00h00	2.99524e-07	0.000311505	1.04902e-06	6.29411e-06	[5, 6, 7]	Group06	7.22892	90	[ABCA6, ABCB10, ABCD2, ABCG2, ABL2, ACTR3B, ACVR2A, AK2, AKT3, ATAD2B, ATAD5, ATP10D, ATP11C, ATP2B1, ATP2C1, ATP7B, ATP8B4, ATP9B, ATRX, BMP2K, BMPR1B, CHUK, CSNK1D, CSNK1G3, DCLK2, DDX31, DDX41, DDX52, DGKB, DHX15, DHX29, DSTYK, DYNC2H1, EIF2AK4, ENPP1, EPHA4, ERCC6L2, GRK4, HFM1, HIPK2, HIPK3, HK1, IDE, INSR, JAK2, KIF13A, KIF27, KIF3A, KIF6, LOC101102178, LONP2, LRRK2, MAP3K21, MAP3K5, MCM9, …
GO:0009653	anatomical structure morphogenesis	GO_BiologicalProcess-EBI-UniProt-GOA_18.07.2019_00h00	1.34345e-05	0.0136897	3.31379e-07	2.31965e-06	[2, 3]	Group07	6.31152	109	[ACVR2A, ADAM17, ADAMTS12, ADGRB3, AFDN, AKT3, ALCAM, AMOT, ANGPT4, APP, ATRX, BCAS3, BMPR1B, BRWD1, BRWD3, CAP2, CARMIL1, CDH2, CFLAR, COL12A1, CPE, DLG1, DOCK7, DYNC2H1, EPB41, EPHA4, FANCC, FBN2, FBXW4, FIG4, FMNL2, FRYL, GJC1, GLI3, GOLGA4, GPC3, GREB1L, HDAC9, HIPK2, IFT80, INSR, INTU, IQGAP1, ITGA7, ITGA8, ITGB8, KIF3A, LAMA1, LAMA2, LAMC1, LIPA, LMBR1, LOC101102178, LRRK2, MAN2A1, MEF2A, M…
GO:0030030	cell projection organization	GO_BiologicalProcess-EBI-UniProt-GOA_18.07.2019_00h00	1.38093e-07	0.000144446	3.31379e-07	2.31965e-06	[3]	Group07	8.05902	71	[ABL2, ADGRB3, ALCAM, ANO6, APP, ASAP1, ATXN10, BBS9, BCAS3, BMPR1B, CARMIL1, CEP250, CEP70, CLN3, CSNK1D, DOCK7, DYNC2H1, EPHA4, FMR1, GLI3, GOLGA4, IFT74, IFT80, INPP5F, INTU, IQCB1, IQGAP1, ITGA8, KIF27, KIF3A, LAMA1, LAMA2, LOC101102178, LRRK2, MAP4, MEF2C, MYCBP2, MYLK, NCKAP1, NEDD4L, NEK1, NEK3, NFIB, NTRK2, OPHN1, PARVA, PICALM, PLD1, PPP3CA, PTK2, PTPN11, RAP1A, RAPGEF2, RDX, RFX3, ROBO1…
GO:0032989	cellular component morphogenesis	GO_BiologicalProcess-EBI-UniProt-GOA_18.07.2019_00h00	9.39491e-06	0.00958281	3.31379e-07	2.31965e-06	[3, 4]	Group07	7.86026	54	[ADGRB3, ALCAM, APP, BMPR1B, BRWD1, BRWD3, CAP2, CARMIL1, CFLAR, DLG1, DOCK7, EPB41, EPHA4, FIG4, FMNL2, FRYL, GLI3, GOLGA4, IQGAP1, ITGA8, LAMA2, LAMC1, LIPA, LOC101102178, LRRK2, MEF2A, MEF2C, MYCBP2, NEDD4L, NEK3, NFIB, OPHN1, PARVA, PHLDB2, PICALM, PNPT1, PPP3CA, PTK2, PTPN11, RAPGEF2, RDX, ROBO1, ROBO2, RYK, SART3, SH3D19, SLIT2, SOX6, SRGAP2, TBCE, TPM1, ULK2, VCL, ZMYM4]
GO:0030031	cell projection assembly	GO_BiologicalProcess-EBI-UniProt-GOA_18.07.2019_00h00	4.43259e-08	4.64535e-05	3.31379e-07	2.31965e-06	[4]	Group07	11.315	37	[ANO6, ASAP1, ATXN10, BBS9, BCAS3, CARMIL1, CEP250, CEP70, CLN3, CSNK1D, DYNC2H1, FMR1, IFT74, IFT80, INTU, IQCB1, KIF27, KIF3A, LOC101102178, MAP4, MYLK, NCKAP1, NEK1, PARVA, PLD1, RAPGEF2, RDX, RFX3, SDCCAG8, SLIT2, SRGAP2, SYNE2, TBC1D32, TMEM67, TSGA10, VCL, WHAMM]
GO:0120036	plasma membrane bounded cell projection organization	GO_BiologicalProcess-EBI-UniProt-GOA_18.07.2019_00h00	3.42649e-07	0.000356012	3.31379e-07	2.31965e-06	[4]	Group07	7.91284	69	[ABL2, ADGRB3, ALCAM, ANO6, APP, ASAP1, ATXN10, BBS9, BCAS3, BMPR1B, CARMIL1, CEP250, CEP70, CLN3, CSNK1D, DOCK7, DYNC2H1, EPHA4, FMR1, GLI3, GOLGA4, IFT74, IFT80, INPP5F, INTU, IQCB1, IQGAP1, KIF27, KIF3A, LAMA1, LAMA2, LOC101102178, LRRK2, MAP4, MEF2C, MYCBP2, MYLK, NCKAP1, NEDD4L, NEK1, NEK3, NFIB, NTRK2, OPHN1, PARVA, PICALM, PLD1, PPP3CA, PTK2, PTPN11, RAP1A, RAPGEF2, RDX, RFX3, ROBO1, ROBO2…
GO:0000902	cell morphogenesis	GO_BiologicalProcess-EBI-UniProt-GOA_18.07.2019_00h00	2.59573e-05	0.0262947	3.31379e-07	2.31965e-06	[4, 5]	Group07	7.82748	49	[ADGRB3, ALCAM, APP, BMPR1B, BRWD1, BRWD3, CAP2, CARMIL1, DLG1, DOCK7, EPB41, EPHA4, FMNL2, FRYL, GLI3, GOLGA4, IQGAP1, ITGA8, LAMA2, LAMC1, LIPA, LOC101102178, LRRK2, MEF2C, MYCBP2, NEDD4L, NEK3, NFIB, OPHN1, PARVA, PICALM, PPP3CA, PTK2, PTPN11, RAPGEF2, RDX, ROBO1, ROBO2, RYK, SART3, SH3D19, SLIT2, SOX6, SRGAP2, TBCE, TPM1, ULK2, VCL, ZMYM4]
GO:0044248	cellular catabolic process	GO_BiologicalProcess-EBI-UniProt-GOA_18.07.2019_00h00	1.45886e-05	0.0148221	1.55776e-05	3.11553e-05	[3]	Group08	6.87831	78	[ABCD2, ACADL, ADAMTS12, ANGEL2, APP, ARIH1, ATE1, ATG2B, BCO2, CACUL1, CLEC16A, CLN3, CLOCK, CSNK1D, CUL5, DIS3L2, EIF3E, ENPP1, EPHA4, FBXO31, FMR1, FTO, GLS, GPCPD1, HACE1, HADHA, HIPK2, IDE, INPP5F, INSR, LAMP2, LOC101110160, LONP2, LRRK2, MID2, NBAS, NEDD4L, OPHN1, PIAS1, PNPT1, PRKAA2, PSMA6, PTK2, PUM1, RAD23B, RB1CC1, RDX, RNF115, SCFD1, SH3D19, SMPDL3A, SND1, TLK2, TMEM67, TMTC3, TRIP12,…
GO:1901575	organic substance catabolic process	GO_BiologicalProcess-EBI-UniProt-GOA_18.07.2019_00h00	1.39987e-05	0.0142507	1.55776e-05	3.11553e-05	[3]	Group08	6.89655	78	[ABCD2, ACADL, ADAMTS12, ANGEL2, APP, ARIH1, ATE1, BCO2, CACUL1, CLEC16A, CLOCK, CSNK1D, CUL5, DIS3L2, EIF3E, ENPP1, EPHA4, FBXO31, FMR1, FTO, GLS, GPC3, GPCPD1, HACE1, HADHA, HIPK2, HK1, IDE, INPP5F, INSR, LAMP2, LIPA, LOC101110160, LONP2, LRRK2, MYCBP2, NBAS, NEDD4L, OPHN1, PIAS1, PLCB4, PLCE1, PLD1, PNPT1, PPARA, PSMA6, PTEN, PTK2, PUM1, RAD23B, RDX, RNF115, RNF19A, SH3D19, SMPDL3A, SND1, TLK2…
GO:0009057	macromolecule catabolic process	GO_BiologicalProcess-EBI-UniProt-GOA_18.07.2019_00h00	1.33037e-06	0.0013756	1.55776e-05	3.11553e-05	[4]	Group08	8.0429	60	[ADAMTS12, ANGEL2, ARIH1, ATE1, CACUL1, CLEC16A, CLOCK, CSNK1D, CUL5, DIS3L2, EIF3E, EPHA4, FBXO31, FMR1, FTO, GPC3, HACE1, HIPK2, IDE, LAMP2, LOC101110160, LONP2, LRRK2, MYCBP2, NBAS, NEDD4L, OPHN1, PIAS1, PNPT1, PSMA6, PTK2, PUM1, RAD23B, RDX, RNF115, RNF19A, SH3D19, SND1, TLK2, TMEM67, TMTC3, TRIP12, TTC37, UBE4B, UBR1, UBR2, UCHL5, UFL1, UPF2, USP13, USP24, USP3, USP31, USP34, USP37, USP40, U…
GO:0030163	protein catabolic process	GO_BiologicalProcess-EBI-UniProt-GOA_18.07.2019_00h00	2.75927e-06	0.00283929	1.55776e-05	3.11553e-05	[4, 5]	Group08	8.57143	48	[ADAMTS12, ARIH1, ATE1, CACUL1, CLEC16A, CLOCK, CSNK1D, CUL5, EPHA4, FBXO31, GPC3, HACE1, HIPK2, IDE, LAMP2, LOC101110160, LONP2, LRRK2, MYCBP2, NEDD4L, OPHN1, PIAS1, PSMA6, PTK2, RAD23B, RDX, RNF115, RNF19A, SH3D19, TLK2, TMEM67, TMTC3, TRIP12, UBE4B, UBR1, UBR2, UCHL5, UFL1, USP13, USP24, USP3, USP31, USP34, USP37, USP40, USP47, WAC, WWP2]
GO:0044265	cellular macromolecule catabolic process	GO_BiologicalProcess-EBI-UniProt-GOA_18.07.2019_00h00	6.53053e-08	6.83747e-05	1.55776e-05	3.11553e-05	[4, 5]	Group08	9.01771	56	[ADAMTS12, ANGEL2, ARIH1, ATE1, CACUL1, CLEC16A, CLOCK, CSNK1D, CUL5, DIS3L2, EIF3E, EPHA4, FBXO31, FMR1, FTO, HACE1, HIPK2, IDE, LAMP2, LOC101110160, LONP2, LRRK2, NBAS, NEDD4L, OPHN1, PIAS1, PNPT1, PSMA6, PTK2, PUM1, RAD23B, RDX, RNF115, SND1, TLK2, TMEM67, TMTC3, TRIP12, TTC37, UBE4B, UBR1, UBR2, UCHL5, UFL1, UPF2, USP13, USP24, USP3, USP31, USP34, USP37, USP40, USP47, WAC, WWP2, XRN2]
GO:0043632	modification-dependent macromolecule catabolic process	GO_BiologicalProcess-EBI-UniProt-GOA_18.07.2019_00h00	2.53647e-07	0.0002643	1.55776e-05	3.11553e-05	[5, 6]	Group08	10.5714	37	[ARIH1, ATE1, CACUL1, CLEC16A, CLOCK, CSNK1D, CUL5, DIS3L2, FBXO31, HACE1, HIPK2, LRRK2, NEDD4L, PIAS1, PNPT1, PSMA6, PTK2, RAD23B, RNF115, TLK2, TMEM67, TRIP12, UBE4B, UBR1, UBR2, UCHL5, UFL1, USP13, USP24, USP3, USP31, USP34, USP37, USP40, USP47, WAC, WWP2]
GO:0044257	cellular protein catabolic process	GO_BiologicalProcess-EBI-UniProt-GOA_18.07.2019_00h00	2.57348e-07	0.000267899	1.55776e-05	3.11553e-05	[5, 6]	Group08	9.73451	44	[ADAMTS12, ARIH1, ATE1, CACUL1, CLEC16A, CLOCK, CSNK1D, CUL5, EPHA4, FBXO31, HACE1, HIPK2, IDE, LAMP2, LOC101110160, LONP2, LRRK2, NEDD4L, OPHN1, PIAS1, PSMA6, PTK2, RAD23B, RDX, RNF115, TLK2, TMEM67, TMTC3, TRIP12, UBE4B, UBR1, UBR2, UCHL5, UFL1, USP13, USP24, USP3, USP31, USP34, USP37, USP40, USP47, WAC, WWP2]
GO:0051603	proteolysis involved in cellular protein catabolic process	GO_BiologicalProcess-EBI-UniProt-GOA_18.07.2019_00h00	1.73035e-07	0.000180648	1.55776e-05	3.11553e-05	[5, 6, 7]	Group08	10.0478	42	[ADAMTS12, ARIH1, ATE1, CACUL1, CLEC16A, CLOCK, CSNK1D, CUL5, EPHA4, FBXO31, HACE1, HIPK2, IDE, LOC101110160, LONP2, LRRK2, NEDD4L, OPHN1, PIAS1, PSMA6, PTK2, RAD23B, RNF115, TLK2, TMEM67, TMTC3, TRIP12, UBE4B, UBR1, UBR2, UCHL5, UFL1, USP13, USP24, USP3, USP31, USP34, USP37, USP40, USP47, WAC, WWP2]
GO:0006511	ubiquitin-dependent protein catabolic process	GO_BiologicalProcess-EBI-UniProt-GOA_18.07.2019_00h00	1.376e-06	0.00142141	1.55776e-05	3.11553e-05	[7, 8, 9]	Group08	10.2941	35	[ARIH1, ATE1, CACUL1, CLEC16A, CLOCK, CSNK1D, CUL5, FBXO31, HACE1, HIPK2, LRRK2, NEDD4L, PIAS1, PSMA6, PTK2, RAD23B, RNF115, TLK2, TMEM67, TRIP12, UBE4B, UBR1, UBR2, UCHL5, UFL1, USP13, USP24, USP3, USP31, USP34, USP37, USP40, USP47, WAC, WWP2]
GO:0044424	intracellular part	GO_CellularComponent-EBI-UniProt-GOA_18.07.2019_00h00	4.73275e-11	4.98359e-08	4.73275e-11	4.73275e-10	[2, 3, 4]	Group09	5.11098	449	[ABCA6, ABCB10, ABCD2, ABCG2, ACSL3, ACSS3, ACTR3B, ACVR2A, ADAM17, AEBP2, AFDN, AHI1, AK2, ALKBH3, ALMS1, AMOT, ANGEL2, ANKRD12, ANKRD13C, ANO6, APLF, APP, APPBP2, ARHGAP10, ARHGAP29, ARIH1, ARMC10, ASAP1, ASPA, ATAD2B, ATAD5, ATE1, ATG2B, ATL3, ATP10D, ATP11C, ATP2B1, ATP2C1, ATP6V0A2, ATP7B, ATP8B4, ATP9B, ATRX, ATXN10, BAZ2B, BBS9, BCAS3, BCO2, BRD7, BRWD1, C2CD5, CARMIL1, CCDC6, CCDC62, CCDC…
GO:0043229	intracellular organelle	GO_CellularComponent-EBI-UniProt-GOA_18.07.2019_00h00	2.14861e-09	2.25819e-06	4.73275e-11	4.73275e-10	[2, 3, 4, 5]	Group09	5.17422	395	[ABCA6, ABCB10, ABCD2, ABCG2, ACSL3, ACSS3, ACTR3B, ADAM17, AEBP2, AFDN, AHI1, AK2, ALKBH3, ALMS1, AMOT, ANGEL2, ANKRD12, ANKRD13C, APLF, APP, APPBP2, ARIH1, ARMC10, ASAP1, ATAD2B, ATAD5, ATE1, ATG2B, ATL3, ATP10D, ATP11C, ATP2B1, ATP2C1, ATP6V0A2, ATP7B, ATP8B4, ATP9B, ATRX, BAZ2B, BBS9, BCAS3, BCO2, BRD7, BRWD1, C2CD5, CARMIL1, CCDC62, CCDC93, CDC23, CDH2, CDK5RAP2, CEP112, CEP128, CEP250, CEP6…
GO:0044446	intracellular organelle part	GO_CellularComponent-EBI-UniProt-GOA_18.07.2019_00h00	2.15404e-13	2.27466e-10	4.73275e-11	4.73275e-10	[2, 3, 4, 5, 6]	Group09	5.96745	297	[ABCA6, ABCB10, ACSS3, ACTR3B, AEBP2, AFDN, AHI1, AK2, ALKBH3, ALMS1, AMOT, ANGEL2, ANKRD12, APLF, APP, APPBP2, ARIH1, ASAP1, ATAD2B, ATAD5, ATG2B, ATL3, ATP10D, ATP2C1, ATP6V0A2, ATP7B, ATP9B, ATRX, BBS9, BCAS3, BRD7, BRWD1, C2CD5, CARMIL1, CCDC62, CDC23, CDH2, CDK5RAP2, CEP112, CEP128, CEP250, CEP63, CEP70, CHUK, CLEC16A, CLN3, CLOCK, COG7, COPB1, CPE, CREBRF, CSGALNACT2, CSPP1, CTDSPL2, CWC27,…
GO:0043231	intracellular membrane-bounded organelle	GO_CellularComponent-EBI-UniProt-GOA_18.07.2019_00h00	5.1405e-07	0.00053307	4.73275e-11	4.73275e-10	[3, 4, 5, 6]	Group09	5.17809	330	[ABCA6, ABCB10, ABCD2, ABCG2, ACSL3, ACSS3, AEBP2, AFDN, AK2, ALKBH3, AMOT, ANGEL2, ANKRD12, ANKRD13C, APLF, APP, ARIH1, ARMC10, ATAD2B, ATAD5, ATE1, ATG2B, ATL3, ATP10D, ATP11C, ATP2B1, ATP2C1, ATP6V0A2, ATP7B, ATP8B4, ATP9B, ATRX, BAZ2B, BCAS3, BCO2, BRD7, BRWD1, CARMIL1, CCDC62, CCDC93, CDC23, CDK5RAP2, CEP70, CHUK, CLEC16A, CLN3, CLOCK, COG7, COPB1, CPE, CPED1, CREBRF, CSGALNACT2, CSNK1D, CTD…
GO:0070013	intracellular organelle lumen	GO_CellularComponent-EBI-UniProt-GOA_18.07.2019_00h00	1.17417e-08	1.23287e-05	4.73275e-11	4.73275e-10	[3, 4, 5, 6]	Group09	6.25444	176	[ABCA6, ACSS3, AEBP2, AFDN, AK2, ALKBH3, ANGEL2, ANKRD12, APLF, APP, ARIH1, ATAD2B, ATG2B, ATP10D, ATRX, BCAS3, BRD7, BRWD1, CARMIL1, CCDC62, CEP70, CHUK, CLOCK, COG7, CREBRF, CTDSPL2, CWC27, DCLRE1A, DDX31, DHX15, DOCK4, DSCC1, EIF3E, ELF2, ERAP2, EYA3, FAM114A1, FANCC, FANCL, FBXO11, FBXO32, FMR1, FTO, GATAD2A, GLI3, GPR107, HACE1, HADHA, HAUS6, HBP1, HCFC2, HDAC9, HERC4, HIPK2, HIPK3, HNRNPR, …
GO:0005634	nucleus	GO_CellularComponent-EBI-UniProt-GOA_18.07.2019_00h00	1.48343e-07	0.000155018	4.73275e-11	4.73275e-10	[4, 5, 6, 7]	Group09	5.60018	244	[ABCA6, ABCG2, AEBP2, AFDN, ALKBH3, AMOT, ANGEL2, ANKRD12, APLF, APP, ARIH1, ATAD2B, ATAD5, ATE1, ATG2B, ATP10D, ATP2B1, ATRX, BAZ2B, BCAS3, BRD7, BRWD1, CARMIL1, CCDC62, CDC23, CEP70, CHUK, CLOCK, COG7, CREBRF, CSNK1D, CTDSPL2, CWC27, DCLRE1A, DCUN1D4, DDX31, DDX41, DHX15, DLG1, DOCK4, DOCK7, DSCC1, EIF3E, ELF2, EYA3, FAM114A1, FANCC, FANCL, FBXO11, FBXO32, FMR1, FTO, GATAD2A, GLI3, GLIS3, GPR10…
GO:0044428	nuclear part	GO_CellularComponent-EBI-UniProt-GOA_18.07.2019_00h00	4.14228e-11	4.36597e-08	4.73275e-11	4.73275e-10	[3, 4, 5, 6, 7, 8]	Group09	6.55567	189	[ABCA6, AEBP2, AFDN, ALKBH3, AMOT, ANGEL2, ANKRD12, APLF, APP, ARIH1, ATAD2B, ATG2B, ATP10D, ATRX, BCAS3, BRD7, BRWD1, CARMIL1, CCDC62, CDC23, CEP70, CHUK, CLOCK, COG7, CREBRF, CTDSPL2, CWC27, DCLRE1A, DDX31, DHX15, DOCK4, DOCK7, DSCC1, EIF3E, ELF2, EYA3, FAM114A1, FANCC, FANCL, FBXO11, FBXO32, FMR1, FTO, GATAD2A, GLI3, GPR107, HACE1, HAUS6, HBP1, HCFC2, HDAC9, HERC4, HIPK2, HIPK3, HNRNPR, IL17RD…
GO:0031981	nuclear lumen	GO_CellularComponent-EBI-UniProt-GOA_18.07.2019_00h00	1.8751e-09	1.97261e-06	4.73275e-11	4.73275e-10	[4, 5, 6, 7, 8, 9]	Group09	6.4915	168	[ABCA6, AEBP2, AFDN, ALKBH3, ANGEL2, ANKRD12, APLF, ARIH1, ATAD2B, ATG2B, ATP10D, ATRX, BCAS3, BRD7, BRWD1, CARMIL1, CCDC62, CEP70, CHUK, CLOCK, COG7, CREBRF, CTDSPL2, CWC27, DCLRE1A, DDX31, DHX15, DOCK4, DSCC1, EIF3E, ELF2, EYA3, FAM114A1, FANCC, FANCL, FBXO11, FBXO32, FMR1, FTO, GATAD2A, GLI3, GPR107, HACE1, HAUS6, HBP1, HCFC2, HDAC9, HERC4, HIPK2, HIPK3, HNRNPR, IL17RD, INSR, IPMK, IQCB1, JAK2…
GO:0005654	nucleoplasm	GO_CellularComponent-EBI-UniProt-GOA_18.07.2019_00h00	1.04389e-11	1.10131e-08	4.73275e-11	4.73275e-10	[4, 5, 6, 7, 8, 9, 10]	Group09	7.26644	147	[ABCA6, AEBP2, AFDN, ALKBH3, ANGEL2, ANKRD12, APLF, ARIH1, ATAD2B, ATG2B, ATP10D, ATRX, BRD7, CARMIL1, CCDC62, CEP70, CHUK, CLOCK, CREBRF, CTDSPL2, CWC27, DCLRE1A, DHX15, DSCC1, EIF3E, ELF2, EYA3, FAM114A1, FANCC, FANCL, FBXO32, FMR1, FTO, GATAD2A, GLI3, GPR107, HACE1, HAUS6, HBP1, HCFC2, HDAC9, HIPK2, HIPK3, HNRNPR, IL17RD, IPMK, IQCB1, JAK2, KANSL1L, KDM3A, KDM3B, KDM5C, KMT2C, KPNA1, LARP7, LO…
GO:0044451	nucleoplasm part	GO_CellularComponent-EBI-UniProt-GOA_18.07.2019_00h00	9.29096e-06	0.00948607	4.73275e-11	4.73275e-10	[4, 5, 6, 7, 8, 9, 10, 11]	Group09	7.63359	60	[AEBP2, AFDN, ANGEL2, ARIH1, ATRX, CARMIL1, CREBRF, DHX15, EIF3E, ELF2, FANCC, FANCL, FTO, GATAD2A, GLI3, HACE1, HAUS6, HBP1, HCFC2, HDAC9, HIPK2, HIPK3, KANSL1L, KMT2C, MED13, MED6, MEF2C, MNAT1, MORC3, NBN, NR2C1, NUFIP1, ORC3, PARD3B, PHF21A, PIAS1, PIAS2, PLEKHH2, PRDM5, PRKAA2, PSPC1, PTEN, PUM1, RPRD2, SART3, SETBP1, SFMBT2, SMC6, SON, SRSF1, STAG1, SUDS3, TARBP2, TERF1, TEX10, TNKS, TRIM37…
GO:0016604	nuclear body	GO_CellularComponent-EBI-UniProt-GOA_18.07.2019_00h00	7.06582e-06	0.00722834	4.73275e-11	4.73275e-10	[5, 6, 7, 8, 9, 10, 11, 12]	Group09	8.52273	45	[AFDN, ANGEL2, ARIH1, ATRX, CARMIL1, CREBRF, DHX15, EIF3E, ELF2, FANCL, FTO, GLI3, HACE1, HAUS6, HBP1, HIPK2, HIPK3, MEF2C, MORC3, NBN, NR2C1, ORC3, PARD3B, PIAS1, PIAS2, PLEKHH2, PRDM5, PRKAA2, PSPC1, PTEN, PUM1, SART3, SETBP1, SFMBT2, SMC6, SON, SRSF1, STAG1, SUDS3, TARBP2, TERF1, TNKS, TRIP12, UBXN7, ZC3H13]
