# Supplementary material for: Differential Expression and Functional Analysis of CircRNA in the Ovaries of Low and High Fecundity Hanper Sheep
Source: Animals (Basel). 2021 Jun 23;11(7):1863. doi: 10.3390/ani11071863 (PMC8300399; doi:10.3390/ani11071863)
Supplement: Supplementary file 1 [file animals-11-01863-s001.zip › Supplementary Table S6.xls]

## Sheet: ClueGO Results
Supplementary Table S6. Cluo go analysis in ML vs. PL group
GOID	GOTerm	Ontology Source	Term PValue	Term PValue Corrected with Bonferroni step down	Group PValue	Group PValue Corrected with Bonferroni step down	GOLevels	GOGroups	% Associated Genes	Nr. Genes	Associated Genes Found
GO:0016197	endosomal transport	GO_BiologicalProcess-EBI-UniProt-GOA_18.07.2019_00h00	1.04214e-05	0.00994202	1.04214e-05	3.12642e-05	[4, 5]	Group00	13.8211	17	[ALMS1, AP3B1, CCDC93, DENND1B, EVI5, INPP5F, PICALM, PIKFYVE, RHOBTB3, SNX27, TBC1D14, TBC1D5, VPS35, VPS37A, VPS50, VPS54, ZFYVE16]
GO:0005730	nucleolus	GO_CellularComponent-EBI-UniProt-GOA_18.07.2019_00h00	5.01521e-05	0.0472433	5.01521e-05	5.01521e-05	[4, 5, 6, 7, 8, 9, 10]	Group01	7.65391	46	[AGTPBP1, AKAP11, ARL14EP, ARNTL2, BRWD1, CHD1, CHD2, CHD7, CKAP5, DAB2, DCAF13, DIAPH2, GCFC2, HEATR1, HERC4, IPO11, KIF20B, LEO1, MOB1B, MRPS9, MTDH, NBN, NEK11, NFIB, NFX1, NMD3, NOC3L, NVL, OXR1, PRKDC, PSPC1, RPS6KA6, SETD7, SMARCA5, SMG6, SPATS2L, SPIN1, SRPK2, SYNE1, TTC3, UTP18, WDFY3, XPO6, ZCCHC4, ZNF330, ZZZ3]
GO:0005905	clathrin-coated pit	GO_CellularComponent-EBI-UniProt-GOA_18.07.2019_00h00	8.14533e-06	0.00778694	8.14533e-06	3.25813e-05	[2, 3, 4]	Group02	25.7143	9	[APP, DAB2, EPS15, FCHO2, FCHSD2, INPP5F, PICALM, TBC1D5, TFRC]
GO:0019899	enzyme binding	GO_MolecularFunction-EBI-UniProt-GOA_18.07.2019_00h00	4.60355e-07	0.000447465	4.60355e-07	2.76213e-06	[3]	Group03	6.81658	97	[ACAP2, AGO2, AKAP7, AMBRA1, AP3B1, APP, ARHGEF26, ARHGEF28, ARIH1, CCDC88A, CCNK, CDC42SE2, CDK5RAP2, CHM, CNTLN, DENND1B, DENND4A, DIAPH2, DNAJC3, DOCK1, DOCK10, DYM, DZIP3, EVI5, EXOC5, FGD6, FMNL2, GAB2, GNB1, GOLGA4, GRB14, HACE1, HIF1A, IL1R1, IPO11, IPO7, IPO8, ITGAV, KAT2B, KIFAP3, LOC101109765, LOC101115486, MAP3K2, MAPK1, MAPKAP1, MAST2, MEF2A, MICAL3, MIER1, MOB1B, MSH3, MYO5A, MYOCD, …
GO:0051020	GTPase binding	GO_MolecularFunction-EBI-UniProt-GOA_18.07.2019_00h00	2.03382e-08	1.985e-05	4.60355e-07	2.76213e-06	[4]	Group03	10.9551	39	[ACAP2, AMBRA1, ARHGEF26, ARHGEF28, CDC42SE2, CHM, DENND1B, DENND4A, DIAPH2, DOCK1, DOCK10, EVI5, EXOC5, FGD6, FMNL2, GNB1, GOLGA4, HACE1, IPO11, IPO7, IPO8, LOC101109765, LOC101115486, MAPKAP1, MICAL3, MYO5A, PAK2, PICALM, RABGAP1, RABGAP1L, RALGPS2, RANBP17, RASGEF1B, RHOBTB3, ROCK2, SOS2, TIAM1, TNPO1, XPO6]
GO:0017016	Ras GTPase binding	GO_MolecularFunction-EBI-UniProt-GOA_18.07.2019_00h00	2.19516e-08	2.14028e-05	4.60355e-07	2.76213e-06	[6]	Group03	12.1324	33	[ACAP2, ARHGEF26, ARHGEF28, CDC42SE2, CHM, DENND1B, DENND4A, DIAPH2, EVI5, EXOC5, FGD6, FMNL2, HACE1, IPO11, IPO7, IPO8, LOC101109765, LOC101115486, MAPKAP1, MICAL3, MYO5A, PAK2, PICALM, RABGAP1, RABGAP1L, RANBP17, RASGEF1B, RHOBTB3, ROCK2, SOS2, TIAM1, TNPO1, XPO6]
GO:0005815	microtubule organizing center	GO_CellularComponent-EBI-UniProt-GOA_18.07.2019_00h00	3.23872e-05	0.0306059	3.23872e-05	6.47745e-05	[4, 5, 6, 7, 8, 9]	Group04	8.23045	40	[ALMS1, BBS9, CCDC88A, CCP110, CDC14A, CDK5RAP2, CEP112, CEP128, CEP70, CEP76, CKAP5, CNTLN, CNTROB, DCAF13, DISC1, DYNC1I2, DYNC1LI2, DZIP1, DZIP1L, EYA3, FBXW11, IFT74, IST1, KAT2B, KIF20B, KIF3A, KIFAP3, LEO1, NEK1, NEK9, PCM1, PRKACB, ROCK2, SDCCAG8, SLAIN2, TBCD, TRIP4, TTBK2, TXNDC9, VPS37A]
GO:0044450	microtubule organizing center part	GO_CellularComponent-EBI-UniProt-GOA_18.07.2019_00h00	6.63687e-06	0.00636476	3.23872e-05	6.47745e-05	[4, 5, 6, 7, 8, 9, 10]	Group04	14.2857	17	[ALMS1, BBS9, CCDC88A, CCP110, CDK5RAP2, CEP128, CEP76, CKAP5, CNTLN, CNTROB, DZIP1, DZIP1L, KIF3A, NEK1, PCM1, SDCCAG8, TTBK2]
GO:0005813	centrosome	GO_CellularComponent-EBI-UniProt-GOA_18.07.2019_00h00	1.42877e-05	0.0135876	3.23872e-05	6.47745e-05	[5, 6, 7, 8, 9, 10]	Group04	9.06667	34	[ALMS1, BBS9, CCP110, CDC14A, CDK5RAP2, CEP112, CEP70, CEP76, CKAP5, CNTLN, CNTROB, DCAF13, DISC1, DYNC1I2, DYNC1LI2, EYA3, FBXW11, IFT74, IST1, KAT2B, KIF20B, KIFAP3, LEO1, NEK1, NEK9, PCM1, PRKACB, ROCK2, SDCCAG8, SLAIN2, TBCD, TRIP4, TXNDC9, VPS37A]
GO:0005814	centriole	GO_CellularComponent-EBI-UniProt-GOA_18.07.2019_00h00	2.59641e-05	0.024588	3.23872e-05	6.47745e-05	[4, 5, 6, 7, 8, 9, 10, 11]	Group04	15.8537	13	[ALMS1, CCDC88A, CCP110, CEP128, CEP76, CNTLN, CNTROB, DZIP1, DZIP1L, KIF3A, PCM1, SDCCAG8, TTBK2]
GO:0043168	anion binding	GO_MolecularFunction-EBI-UniProt-GOA_18.07.2019_00h00	6.7802e-06	0.00649543	3.21871e-06	1.60935e-05	[3]	Group05	5.97294	128	[ABCA6, ACACB, ACAP2, ACVR2A, ADAMTS5, AKT3, APAF1, APP, ARFIP1, ASAP1, ATAD2B, ATL3, ATP10D, ATP8B1, ATP9A, ATP9B, BMP2K, BMPR1B, BRAF, CCDC88A, CDK17, CDK19, CHD1, CHD2, CHD6, CHD7, CHM, CLPX, CSNK2A1, DCLK1, DDR2, DGKH, DHX8, DICER1, DNAJC27, DYNC2H1, DYRK1A, ERCC6L2, FCHO2, FCHSD2, FER, FLT1, GFM2, GNAQ, GPHN, GSPT1, GTF2F2, GUF1, HADH, HFM1, IDE, KIF1B, KIF20B, KIF27, KIF3A, LOC101115808, LO…
GO:0000166	nucleotide binding	GO_MolecularFunction-EBI-UniProt-GOA_18.07.2019_00h00	7.84968e-06	0.00751214	3.21871e-06	1.60935e-05	[3, 4]	Group05	6.2069	108	[ABCA6, ACACB, ACVR2A, AKT3, APAF1, APLF, ATAD2B, ATL3, ATP10D, ATP8B1, ATP9A, ATP9B, BDH2, BMP2K, BMPR1B, BRAF, CDK17, CDK19, CHD1, CHD2, CHD6, CHD7, CHM, CLPX, CSNK2A1, DCLK1, DDR2, DGKH, DHX8, DICER1, DNAJC27, DNMT1, DYNC2H1, DYRK1A, ERCC6L2, FER, FLT1, GFM2, GNAQ, GPHN, GSPT1, GTF2F2, GUF1, HADH, HFM1, IDE, KIF1B, KIF20B, KIF27, KIF3A, LOC101115808, LOC101122517, MAP3K2, MAP3K21, MAPK1, MAPKA…
GO:0035639	purine ribonucleoside triphosphate binding	GO_MolecularFunction-EBI-UniProt-GOA_18.07.2019_00h00	3.71698e-06	0.00358317	3.21871e-06	1.60935e-05	[4]	Group05	6.49437	98	[ABCA6, ACACB, ACVR2A, AKT3, APAF1, ATAD2B, ATL3, ATP10D, ATP8B1, ATP9A, ATP9B, BMP2K, BMPR1B, BRAF, CDK17, CDK19, CHD1, CHD2, CHD6, CHD7, CLPX, CSNK2A1, DCLK1, DDR2, DGKH, DHX8, DICER1, DNAJC27, DYNC2H1, DYRK1A, ERCC6L2, FER, FLT1, GFM2, GNAQ, GPHN, GSPT1, GTF2F2, GUF1, HFM1, IDE, KIF1B, KIF20B, KIF27, KIF3A, LOC101115808, LOC101122517, MAP3K2, MAP3K21, MAPK1, MAPKAPK5, MAST2, MSH3, MTHFD1, MYO1…
GO:0032555	purine ribonucleotide binding	GO_MolecularFunction-EBI-UniProt-GOA_18.07.2019_00h00	2.7153e-06	0.00262841	3.21871e-06	1.60935e-05	[4, 5, 6]	Group05	6.46607	101	[ABCA6, ACACB, ACVR2A, AKT3, APAF1, ATAD2B, ATL3, ATP10D, ATP8B1, ATP9A, ATP9B, BMP2K, BMPR1B, BRAF, CDK17, CDK19, CHD1, CHD2, CHD6, CHD7, CHM, CLPX, CSNK2A1, DCLK1, DDR2, DGKH, DHX8, DICER1, DNAJC27, DYNC2H1, DYRK1A, ERCC6L2, FER, FLT1, GFM2, GNAQ, GPHN, GSPT1, GTF2F2, GUF1, HFM1, IDE, KIF1B, KIF20B, KIF27, KIF3A, LOC101115808, LOC101122517, MAP3K2, MAP3K21, MAPK1, MAPKAPK5, MAST2, MSH3, MTHFD1,…
GO:0032559	adenyl ribonucleotide binding	GO_MolecularFunction-EBI-UniProt-GOA_18.07.2019_00h00	1.83681e-07	0.000178721	3.21871e-06	1.60935e-05	[5, 6, 7]	Group05	7.14859	89	[ABCA6, ACACB, ACVR2A, AKT3, APAF1, ATAD2B, ATP10D, ATP8B1, ATP9A, ATP9B, BMP2K, BMPR1B, BRAF, CDK17, CDK19, CHD1, CHD2, CHD6, CHD7, CLPX, CSNK2A1, DCLK1, DDR2, DGKH, DHX8, DICER1, DYNC2H1, DYRK1A, ERCC6L2, FER, FLT1, GPHN, GTF2F2, HFM1, IDE, KIF1B, KIF20B, KIF27, KIF3A, LOC101115808, LOC101122517, MAP3K2, MAP3K21, MAPK1, MAPKAPK5, MAST2, MSH3, MTHFD1, MYO1D, MYO1E, MYO5A, MYO9A, NARS2, NEK1, NEK…
GO:0006996	organelle organization	GO_BiologicalProcess-EBI-UniProt-GOA_18.07.2019_00h00	3.06252e-09	2.99515e-06	4.14603e-11	3.31682e-10	[3]	Group06	6.48508	150	[AGTPBP1, AKT3, ALMS1, AMBRA1, AP3B1, ARHGAP10, ARHGAP12, ARID4A, ASAP1, ASH1L, ASH2L, ATL3, ATXN10, BBS9, BRAF, BRCC3, BRWD1, BRWD3, CAPZB, CARM1, CARMIL1, CCDC88A, CCP110, CDK5RAP2, CEP70, CEP76, CHD1, CHD7, CKAP5, CNTLN, CNTROB, DCP2, DDHD1, DIAPH2, DISC1, DLC1, DNMT1, DSCC1, DYM, DYNC1LI2, DYNC2H1, DYRK1A, DZIP1, DZIP1L, EXOC5, EYA3, FAM171A1, FCHSD2, FER, FIG4, FMNL2, FOXP1, GFM2, GNPTAB, GT…
GO:0033554	cellular response to stress	GO_BiologicalProcess-EBI-UniProt-GOA_18.07.2019_00h00	1.40298e-05	0.0133563	4.14603e-11	3.31682e-10	[3]	Group06	6.75556	76	[AIDA, AKT3, AMBRA1, APAF1, APLF, APP, ASH2L, ATF6, BRAF, BRCC3, CCNK, CHD2, CHD6, CREB3L2, DNAJC3, DYRK1A, ERO1A, EYA3, FTO, GIGYF2, HELB, HIF1A, HP1BP3, HUWE1, INPP5F, KIN, LRRC8D, MAPK1, MAPKAP1, MAPKAPK5, MSH3, NBN, NCOA6, NCOR1, NEK1, NEK11, NF1, NIPBL, OXR1, PLA2R1, PLEKHA1, PMS1, POLK, PRKCE, PRKDC, RAD50, RIF1, RIPK1, RPS6KA6, SETD7, SLF2, SMC5, SMC6, SMCHD1, SMG1, SPIDR, STK3, STXBP4, TD…
GO:0006325	chromatin organization	GO_BiologicalProcess-EBI-UniProt-GOA_18.07.2019_00h00	3.99119e-05	0.037637	4.14603e-11	3.31682e-10	[3, 5]	Group06	8.37104	37	[ARID4A, ASH1L, ASH2L, BRCC3, CARM1, CHD1, CHD7, DNMT1, EYA3, HP1BP3, HUWE1, KAT2B, KDM2B, KDM6A, KMT2C, LEO1, LOC101110351, MIER1, MYOCD, MYSM1, NEK11, NIPBL, NSD3, RIF1, RLF, RPS6KA5, SCMH1, SETD7, SMARCA5, SMARCC1, SMCHD1, SUPT3H, TLK2, TRIP12, UBR2, UBR5, WAC]
GO:0006974	cellular response to DNA damage stimulus	GO_BiologicalProcess-EBI-UniProt-GOA_18.07.2019_00h00	6.44725e-07	0.000626028	4.14603e-11	3.31682e-10	[4]	Group06	8.91473	46	[APLF, ASH2L, BRCC3, CCNK, CHD2, DYRK1A, EYA3, FTO, GIGYF2, HELB, HUWE1, KIN, MAPK1, MSH3, NBN, NCOA6, NEK1, NEK11, NIPBL, PLA2R1, PMS1, POLK, PRKDC, RAD50, RIF1, RPS6KA6, SETD7, SLF2, SMC5, SMC6, SMCHD1, SMG1, SPIDR, STXBP4, TDP1, TIPRL, TLK2, TRIP12, UBR5, UIMC1, USP45, WAC, WDR48, XPA, XRCC4, ZRANB3]
GO:0051276	chromosome organization	GO_BiologicalProcess-EBI-UniProt-GOA_18.07.2019_00h00	8.44725e-06	0.00806712	4.14603e-11	3.31682e-10	[4]	Group06	7.6087	56	[ARID4A, ASH1L, ASH2L, BRCC3, CARM1, CDK5RAP2, CHD1, CHD7, DCP2, DNMT1, DSCC1, EYA3, GTF2F2, HELB, HP1BP3, HUWE1, KAT2B, KDM2B, KDM6A, KMT2C, LEO1, LOC101110351, MAPK1, MAPKAPK5, MIER1, MSH3, MYOCD, MYSM1, NBN, NEK11, NIPBL, NSD3, PDS5A, PDS5B, PRKDC, RAD50, RIF1, RLF, RPS6KA5, SCMH1, SETD7, SLF2, SMARCA5, SMARCC1, SMC5, SMC6, SMCHD1, SMG1, SMG6, SUPT3H, TLK2, TRIP12, UBR2, UBR5, WAC, ZRANB3]
GO:0051052	regulation of DNA metabolic process	GO_BiologicalProcess-EBI-UniProt-GOA_18.07.2019_00h00	1.71693e-05	0.0162936	4.14603e-11	3.31682e-10	[4, 5, 6, 7]	Group06	10.6667	24	[APAF1, APLF, BRCC3, DCP2, DSCC1, EYA3, HELB, MAPK1, MAPKAPK5, MSH3, NBN, NVL, PRKDC, RIF1, RLF, SLF2, SMCHD1, SMG1, SMG6, SPIDR, TFRC, TRIP12, UBR5, ZRANB3]
GO:0044424	intracellular part	GO_CellularComponent-EBI-UniProt-GOA_18.07.2019_00h00	1.18269e-18	1.1685e-15	1.18269e-18	1.06442e-17	[2, 3, 4]	Group07	5.25896	462	[ABCA6, ABHD2, ACACB, ACSS3, ACVR2A, ADAMTS9, AEBP2, AGA, AGO2, AGTPBP1, AIDA, AKAP11, AKAP7, ALMS1, AMBRA1, ANKS1A, ANO6, AP3B1, AP4E1, APAF1, APBB2, APLF, APP, ARFIP1, ARHGAP10, ARID4A, ARIH1, ARL14EP, ARNTL2, ASAP1, ASH1L, ASH2L, ATAD2B, ATE1, ATF6, ATL3, ATP10D, ATP8B1, ATP9A, ATP9B, ATXN10, BANP, BBS9, BBX, BDH2, BRAF, BRCC3, BRWD1, BTBD3, CABLES1, CACNA2D1, CAPZB, CARM1, CARMIL1, CAST, CCDC…
GO:0043229	intracellular organelle	GO_CellularComponent-EBI-UniProt-GOA_18.07.2019_00h00	2.03437e-16	2.00385e-13	1.18269e-18	1.06442e-17	[2, 3, 4, 5]	Group07	5.38381	411	[ABCA6, ABHD2, ACACB, ACSS3, ADAMTS9, AEBP2, AGA, AGO2, AGTPBP1, AKAP11, AKAP7, ALMS1, AMBRA1, ANKS1A, AP4E1, APAF1, APBB2, APLF, APP, ARFIP1, ARID4A, ARIH1, ARL14EP, ARNTL2, ASAP1, ASH1L, ASH2L, ATAD2B, ATE1, ATF6, ATL3, ATP10D, ATP8B1, ATP9A, ATP9B, BANP, BBS9, BBX, BRAF, BRCC3, BRWD1, BTBD3, CACNA2D1, CAPZB, CARM1, CARMIL1, CAST, CCDC62, CCDC88A, CCDC93, CCNK, CCP110, CDC14A, CDK5RAP2, CEP112,…
GO:0005737	cytoplasm	GO_CellularComponent-EBI-UniProt-GOA_18.07.2019_00h00	4.12408e-08	4.01686e-05	1.18269e-18	1.06442e-17	[3, 4, 5]	Group07	5.13959	324	[ABHD2, ACACB, ACSS3, ACVR2A, ADAMTS9, AGA, AGO2, AGTPBP1, AIDA, AKAP11, AKAP7, ALMS1, AMBRA1, ANKS1A, ANO6, AP3B1, AP4E1, APAF1, APBB2, APP, ARFIP1, ARHGAP10, ARID4A, ARIH1, ARL14EP, ARNTL2, ASH1L, ATE1, ATF6, ATL3, ATP10D, ATP8B1, ATP9A, ATP9B, ATXN10, BBS9, BBX, BDH2, BRAF, BRCC3, BRWD1, BTBD3, CABLES1, CACNA2D1, CAPZB, CARM1, CARMIL1, CAST, CCDC88A, CCP110, CDC14A, CDK5RAP2, CEP128, CEP70, CE…
GO:0043231	intracellular membrane-bounded organelle	GO_CellularComponent-EBI-UniProt-GOA_18.07.2019_00h00	1.49333e-15	1.46943e-12	1.18269e-18	1.06442e-17	[3, 4, 5, 6]	Group07	5.60176	357	[ABCA6, ACACB, ACSS3, ADAMTS9, AEBP2, AGA, AGO2, AGTPBP1, AKAP11, AKAP7, AMBRA1, ANKS1A, AP4E1, APAF1, APBB2, APLF, APP, ARFIP1, ARID4A, ARIH1, ARL14EP, ARNTL2, ASH1L, ASH2L, ATAD2B, ATE1, ATF6, ATL3, ATP10D, ATP8B1, ATP9A, ATP9B, BANP, BBX, BRAF, BRCC3, BRWD1, BTBD3, CACNA2D1, CARM1, CARMIL1, CAST, CCDC62, CCDC88A, CCDC93, CCNK, CDC14A, CDK5RAP2, CEP70, CHD1, CHD2, CHD6, CHD7, CHSY1, CKAP5, CLPX…
GO:0044444	cytoplasmic part	GO_CellularComponent-EBI-UniProt-GOA_18.07.2019_00h00	1.15766e-08	1.13103e-05	1.18269e-18	1.06442e-17	[3, 4, 5, 6]	Group07	5.38864	278	[ABHD2, ACACB, ACSS3, ADAMTS9, AGA, AGO2, AGTPBP1, AKAP11, AKAP7, ALMS1, AMBRA1, ANKS1A, ANO6, AP3B1, AP4E1, APAF1, APP, ARFIP1, ARHGAP10, ARID4A, ARL14EP, ASH1L, ATF6, ATL3, ATP10D, ATP8B1, ATP9A, ATP9B, ATXN10, BBS9, BBX, BDH2, BRAF, BRWD1, BTBD3, CABLES1, CACNA2D1, CAPZB, CARM1, CARMIL1, CAST, CCDC88A, CCP110, CDC14A, CDK5RAP2, CEP128, CEP70, CEP76, CHM, CHSY1, CIP2A, CKAP5, CLPX, CMC2, CNTLN,…
GO:0005829	cytosol	GO_CellularComponent-EBI-UniProt-GOA_18.07.2019_00h00	2.69185e-11	2.63532e-08	1.18269e-18	1.06442e-17	[4, 5, 6, 7]	Group07	6.93023	149	[AGO2, AGTPBP1, AKAP11, AKAP7, AMBRA1, ANKS1A, ANO6, APAF1, ARFIP1, ARHGAP10, ARID4A, ARL14EP, ATXN10, BBX, BDH2, BRWD1, BTBD3, CABLES1, CARM1, CARMIL1, CAST, CCDC88A, CDC14A, CEP70, CHM, CIP2A, CLPX, CNTLN, CNTROB, COPS3, COPS8, CWC22, DCAF13, DCAF6, DCAF7, DCUN1D1, DENND1B, DLC1, DNAJC3, DOCK1, DZIP1, EFR3A, EIF3E, ELF2, EPS15, EVI5, FBXW11, G2E3, GCFC2, GIGYF2, GOLGA4, HCFC2, HDGFL3, HERC4, HI…
GO:0044424	intracellular part	GO_CellularComponent-EBI-UniProt-GOA_18.07.2019_00h00	1.18269e-18	1.1685e-15	1.18269e-18	1.06442e-17	[2, 3, 4]	Group08	5.25896	462	[ABCA6, ABHD2, ACACB, ACSS3, ACVR2A, ADAMTS9, AEBP2, AGA, AGO2, AGTPBP1, AIDA, AKAP11, AKAP7, ALMS1, AMBRA1, ANKS1A, ANO6, AP3B1, AP4E1, APAF1, APBB2, APLF, APP, ARFIP1, ARHGAP10, ARID4A, ARIH1, ARL14EP, ARNTL2, ASAP1, ASH1L, ASH2L, ATAD2B, ATE1, ATF6, ATL3, ATP10D, ATP8B1, ATP9A, ATP9B, ATXN10, BANP, BBS9, BBX, BDH2, BRAF, BRCC3, BRWD1, BTBD3, CABLES1, CACNA2D1, CAPZB, CARM1, CARMIL1, CAST, CCDC…
GO:0043229	intracellular organelle	GO_CellularComponent-EBI-UniProt-GOA_18.07.2019_00h00	2.03437e-16	2.00385e-13	1.18269e-18	1.06442e-17	[2, 3, 4, 5]	Group08	5.38381	411	[ABCA6, ABHD2, ACACB, ACSS3, ADAMTS9, AEBP2, AGA, AGO2, AGTPBP1, AKAP11, AKAP7, ALMS1, AMBRA1, ANKS1A, AP4E1, APAF1, APBB2, APLF, APP, ARFIP1, ARID4A, ARIH1, ARL14EP, ARNTL2, ASAP1, ASH1L, ASH2L, ATAD2B, ATE1, ATF6, ATL3, ATP10D, ATP8B1, ATP9A, ATP9B, BANP, BBS9, BBX, BRAF, BRCC3, BRWD1, BTBD3, CACNA2D1, CAPZB, CARM1, CARMIL1, CAST, CCDC62, CCDC88A, CCDC93, CCNK, CCP110, CDC14A, CDK5RAP2, CEP112,…
GO:0044446	intracellular organelle part	GO_CellularComponent-EBI-UniProt-GOA_18.07.2019_00h00	5.88228e-15	5.78228e-12	1.18269e-18	1.06442e-17	[2, 3, 4, 5, 6]	Group08	5.92727	295	[ABCA6, ACSS3, AEBP2, AGO2, AGTPBP1, AKAP11, ALMS1, AMBRA1, ANKS1A, APLF, APP, ARFIP1, ARID4A, ARIH1, ARL14EP, ARNTL2, ASAP1, ASH1L, ASH2L, ATAD2B, ATF6, ATL3, ATP10D, ATP9A, ATP9B, BANP, BBS9, BBX, BRCC3, BRWD1, CAPZB, CARM1, CARMIL1, CCDC62, CCDC88A, CCNK, CCP110, CDC14A, CDK5RAP2, CEP112, CEP128, CEP70, CEP76, CHD1, CHD2, CHD6, CHD7, CHSY1, CKAP5, CLPX, CNTLN, CNTROB, COG5, COPS3, COPS8, CREB3…
GO:0043231	intracellular membrane-bounded organelle	GO_CellularComponent-EBI-UniProt-GOA_18.07.2019_00h00	1.49333e-15	1.46943e-12	1.18269e-18	1.06442e-17	[3, 4, 5, 6]	Group08	5.60176	357	[ABCA6, ACACB, ACSS3, ADAMTS9, AEBP2, AGA, AGO2, AGTPBP1, AKAP11, AKAP7, AMBRA1, ANKS1A, AP4E1, APAF1, APBB2, APLF, APP, ARFIP1, ARID4A, ARIH1, ARL14EP, ARNTL2, ASH1L, ASH2L, ATAD2B, ATE1, ATF6, ATL3, ATP10D, ATP8B1, ATP9A, ATP9B, BANP, BBX, BRAF, BRCC3, BRWD1, BTBD3, CACNA2D1, CARM1, CARMIL1, CAST, CCDC62, CCDC88A, CCDC93, CCNK, CDC14A, CDK5RAP2, CEP70, CHD1, CHD2, CHD6, CHD7, CHSY1, CKAP5, CLPX…
GO:0043232	intracellular non-membrane-bounded organelle	GO_CellularComponent-EBI-UniProt-GOA_18.07.2019_00h00	3.71857e-06	0.00358099	1.18269e-18	1.06442e-17	[3, 4, 5, 6]	Group08	5.75221	156	[AGO2, AGTPBP1, AKAP11, ALMS1, AMBRA1, APLF, APP, ARL14EP, ARNTL2, ASAP1, BBS9, BRWD1, CAPZB, CARMIL1, CCDC88A, CCP110, CDC14A, CDK5RAP2, CEP112, CEP128, CEP70, CEP76, CHD1, CHD2, CHD7, CKAP5, CLPX, CNTLN, CNTROB, DAB2, DCAF13, DCP2, DDR2, DIAPH2, DISC1, DLC1, DNMT1, DSCC1, DYNC1I2, DYNC1LI2, DYNC2H1, DYRK1A, DZIP1, DZIP1L, EPB41L4A, EYA3, FBXO28, FBXW11, FER, FIG4, FLT1, GCFC2, GIGYF2, GTF2F2, H…
GO:0070013	intracellular organelle lumen	GO_CellularComponent-EBI-UniProt-GOA_18.07.2019_00h00	1.41869e-14	1.39316e-11	1.18269e-18	1.06442e-17	[3, 4, 5, 6]	Group08	6.85856	193	[ABCA6, ACSS3, AEBP2, AGO2, AGTPBP1, AKAP11, ANKS1A, APLF, APP, ARID4A, ARIH1, ARL14EP, ARNTL2, ASH1L, ASH2L, ATAD2B, ATP10D, BANP, BBX, BRCC3, BRWD1, CARM1, CARMIL1, CCDC62, CCNK, CDC14A, CEP70, CHD1, CHD2, CHD6, CHD7, CKAP5, CLPX, CNTLN, COG5, COPS3, COPS8, CREB3L2, CREBRF, CWC22, DAB2, DCAF13, DCAF7, DCP2, DENND1B, DHX8, DIAPH2, DNAJC3, DOCK1, DSCC1, DZIP1, EIF3E, ELF2, ERBIN, EYA3, FKBP5, FTO…
GO:0005634	nucleus	GO_CellularComponent-EBI-UniProt-GOA_18.07.2019_00h00	1.44228e-14	1.41488e-11	1.18269e-18	1.06442e-17	[4, 5, 6, 7]	Group08	6.10512	266	[ABCA6, ACACB, AEBP2, AGO2, AGTPBP1, AKAP11, AKAP7, ANKS1A, APAF1, APBB2, APLF, APP, ARID4A, ARIH1, ARL14EP, ARNTL2, ASH1L, ASH2L, ATAD2B, ATE1, ATF6, ATP10D, BANP, BBX, BRCC3, BRWD1, BTBD3, CARM1, CARMIL1, CCDC62, CCNK, CDC14A, CEP70, CHD1, CHD2, CHD6, CHD7, CKAP5, CLPX, CNTLN, COG5, COPS3, COPS8, CREB3L2, CREBRF, CREM, CWC22, DAB2, DCAF13, DCAF6, DCAF7, DCP2, DCUN1D1, DCUN1D4, DENND1B, DHX8, DI…
GO:0044428	nuclear part	GO_CellularComponent-EBI-UniProt-GOA_18.07.2019_00h00	2.04618e-17	2.01958e-14	1.18269e-18	1.06442e-17	[3, 4, 5, 6, 7, 8]	Group08	7.11065	205	[ABCA6, AEBP2, AGO2, AGTPBP1, AKAP11, ANKS1A, APLF, APP, ARID4A, ARIH1, ARL14EP, ARNTL2, ASH1L, ASH2L, ATAD2B, ATP10D, BANP, BBX, BRCC3, BRWD1, CARM1, CARMIL1, CCDC62, CCNK, CDC14A, CEP70, CHD1, CHD2, CHD6, CHD7, CKAP5, CLPX, CNTLN, COG5, COPS3, COPS8, CREB3L2, CREBRF, CWC22, DAB2, DCAF13, DCAF7, DCP2, DENND1B, DHX8, DIAPH2, DOCK1, DSCC1, DZIP1, EIF3E, ELF2, ERBIN, EYA3, FKBP5, FTO, GCFC2, GTF2F2…
GO:0031981	nuclear lumen	GO_CellularComponent-EBI-UniProt-GOA_18.07.2019_00h00	1.72378e-16	1.69965e-13	1.18269e-18	1.06442e-17	[4, 5, 6, 7, 8, 9]	Group08	7.22566	187	[ABCA6, AEBP2, AGO2, AGTPBP1, AKAP11, ANKS1A, APLF, ARID4A, ARIH1, ARL14EP, ARNTL2, ASH1L, ASH2L, ATAD2B, ATP10D, BANP, BBX, BRCC3, BRWD1, CARM1, CARMIL1, CCDC62, CCNK, CDC14A, CEP70, CHD1, CHD2, CHD6, CHD7, CKAP5, CLPX, CNTLN, COG5, COPS3, COPS8, CREB3L2, CREBRF, CWC22, DAB2, DCAF13, DCAF7, DCP2, DENND1B, DHX8, DIAPH2, DOCK1, DSCC1, DZIP1, EIF3E, ELF2, ERBIN, EYA3, FKBP5, FTO, GCFC2, GTF2F2, HAC…
GO:0005654	nucleoplasm	GO_CellularComponent-EBI-UniProt-GOA_18.07.2019_00h00	1.82564e-14	1.78913e-11	1.18269e-18	1.06442e-17	[4, 5, 6, 7, 8, 9, 10]	Group08	7.51359	152	[ABCA6, AEBP2, AGO2, ANKS1A, APLF, ARID4A, ARIH1, ASH1L, ASH2L, ATAD2B, ATP10D, BANP, BBX, BRCC3, CARM1, CARMIL1, CCDC62, CCNK, CDC14A, CEP70, CHD2, CHD6, CHD7, CLPX, CNTLN, COG5, COPS3, COPS8, CREB3L2, CREBRF, CWC22, DCAF7, DCP2, DENND1B, DHX8, DOCK1, DSCC1, DZIP1, EIF3E, ELF2, ERBIN, EYA3, FKBP5, FTO, GCFC2, GTF2F2, HACE1, HADH, HCFC2, HDGFL3, HIF1A, HNRNPR, HP1BP3, HUWE1, IPO7, IRF2, KANSL1L, …
GO:0044451	nucleoplasm part	GO_CellularComponent-EBI-UniProt-GOA_18.07.2019_00h00	2.76097e-06	0.00266986	1.18269e-18	1.06442e-17	[4, 5, 6, 7, 8, 9, 10, 11]	Group08	7.63359	60	[AEBP2, ARIH1, ASH2L, BANP, CARMIL1, CDC14A, CREBRF, CWC22, DCAF7, DENND1B, DHX8, DOCK1, EIF3E, ELF2, ERBIN, FTO, GTF2F2, HACE1, HCFC2, HIF1A, HP1BP3, KANSL1L, KAT2B, KDM6A, KMT2C, LEO1, LOC101105324, MGA, MORC3, MTDH, NBN, NCOA6, NCOR1, NOC3L, NOSTRIN, NSRP1, ORC3, PHF21A, PIAS1, POLK, PPIG, PRDM4, PSPC1, RIF1, RPRD2, SF3B1, SFMBT2, SMARCA5, SMC6, SRSF11, STAG1, SUPT3H, TAF2, TCF12, TPP2, TRIP12…
GO:0048518	positive regulation of biological process	GO_BiologicalProcess-EBI-UniProt-GOA_18.07.2019_00h00	3.80015e-05	0.0358735	3.03486e-07	2.1244e-06	[1, 2, 3]	Group09	5.25905	202	[ACACB, ACVR2A, ADAM9, ADAMTS3, ADAMTS9, AGO2, AKT3, AMBRA1, ANO6, AP3B1, APAF1, APBB2, APLF, APP, ARID4A, ARNTL2, ASAP1, ASH1L, ASH2L, ATF6, ATL3, BANP, BMPR1B, BRAF, BRCC3, CACNB2, CADM1, CARM1, CARMIL1, CCDC62, CCDC88A, CCNK, CCP110, CDC42SE2, CDK5RAP2, CHD1, CHD6, CHD7, CHSY1, CIP2A, CLPX, COPS8, CREB3L2, CREBRF, DAB2, DCAF6, DCUN1D1, DDHD1, DDR2, DENND1B, DISC1, DISP1, DLC1, DNAJC27, DNAJC3,…
GO:0019222	regulation of metabolic process	GO_BiologicalProcess-EBI-UniProt-GOA_18.07.2019_00h00	3.0346e-06	0.00293142	3.03486e-07	2.1244e-06	[2, 3]	Group09	5.33945	221	[ACACB, ACVR2A, ADAM9, ADAMTS5, AEBP2, AGO2, AIDA, AMBRA1, APAF1, APBB2, APLF, APP, ARID4A, ARNTL2, ASH1L, ATF6, ATP8B1, BANP, BMPR1B, BRAF, BRCC3, BRWD1, CARM1, CAST, CCDC62, CCDC88A, CCNK, CD109, CDK5RAP2, CHD6, CHD7, CLPX, COPS8, CREB3L2, CREBL2, CREBRF, CREM, DAB2, DCAF6, DCP2, DCUN1D1, DDR2, DICER1, DLC1, DNAJC27, DNAJC3, DNMT1, DSCC1, DYRK1A, EIF3E, EIF3M, EIF4E3, EIF5, ELF2, ERBIN, EYA3, F…
GO:0043170	macromolecule metabolic process	GO_BiologicalProcess-EBI-UniProt-GOA_18.07.2019_00h00	1.12896e-05	0.010759	3.03486e-07	2.1244e-06	[3]	Group09	4.92924	310	[ACACB, ACVR2A, ADAM9, ADAMTS3, ADAMTS5, ADAMTS9, AEBP2, AGA, AGO2, AGTPBP1, AIDA, AKT3, APAF1, APBB2, APLF, APP, ARID4A, ARIH1, ARNTL2, ASH1L, ASH2L, ATE1, ATF6, ATP8B1, BANP, BMP2K, BMPR1B, BRAF, BRCC3, BRWD1, CARM1, CAST, CCDC62, CCDC88A, CCNK, CD109, CDC14A, CDK17, CDK19, CDK5RAP2, CHD1, CHD6, CHD7, CHM, CHSY1, CLPX, COPS3, COPS8, CREB3L2, CREBL2, CREBRF, CREM, CSNK2A1, CWC22, DAB2, DCAF6, DC…
GO:0048522	positive regulation of cellular process	GO_BiologicalProcess-EBI-UniProt-GOA_18.07.2019_00h00	4.11821e-06	0.00396172	3.03486e-07	2.1244e-06	[2, 3, 4]	Group09	5.51438	186	[ACVR2A, ADAM9, ADAMTS3, ADAMTS9, AGO2, AKT3, AMBRA1, ANO6, AP3B1, APAF1, APBB2, APLF, APP, ARID4A, ARNTL2, ASAP1, ASH1L, ASH2L, ATF6, ATL3, BANP, BMPR1B, BRAF, BRCC3, CACNB2, CADM1, CARM1, CARMIL1, CCDC62, CCDC88A, CCNK, CCP110, CDC42SE2, CDK5RAP2, CHD6, CHD7, CHSY1, CIP2A, CLPX, COPS8, CREB3L2, CREBRF, DAB2, DCAF6, DCUN1D1, DDHD1, DDR2, DISC1, DISP1, DLC1, DNAJC27, DNAJC3, DNMT1, DSCC1, DYNC2H1…
GO:0031323	regulation of cellular metabolic process	GO_BiologicalProcess-EBI-UniProt-GOA_18.07.2019_00h00	5.74595e-06	0.00551611	3.03486e-07	2.1244e-06	[3, 4]	Group09	5.37051	208	[ACACB, ACVR2A, ADAM9, AEBP2, AGO2, AIDA, AMBRA1, APAF1, APBB2, APLF, APP, ARID4A, ARNTL2, ASH1L, ATF6, ATP8B1, BANP, BMPR1B, BRAF, BRCC3, BRWD1, CARM1, CAST, CCDC62, CCDC88A, CCNK, CD109, CDK5RAP2, CHD6, CHD7, CLPX, COPS8, CREB3L2, CREBL2, CREBRF, CREM, DAB2, DCAF6, DCP2, DCUN1D1, DDR2, DLC1, DNAJC27, DNAJC3, DNMT1, DSCC1, DYRK1A, EIF3E, EIF3M, EIF4E3, EIF5, ELF2, ERBIN, EYA3, FBXW11, FBXW8, FER…
GO:0044260	cellular macromolecule metabolic process	GO_BiologicalProcess-EBI-UniProt-GOA_18.07.2019_00h00	7.3611e-07	0.000714027	3.03486e-07	2.1244e-06	[3, 4]	Group09	5.17337	279	[ACVR2A, ADAM9, AEBP2, AGA, AGO2, AGTPBP1, AIDA, AKT3, APAF1, APBB2, APLF, APP, ARID4A, ARIH1, ARNTL2, ASH1L, ASH2L, ATE1, ATF6, ATP8B1, BANP, BMP2K, BMPR1B, BRAF, BRCC3, BRWD1, CARM1, CAST, CCDC62, CCDC88A, CCNK, CD109, CDC14A, CDK17, CDK19, CDK5RAP2, CHD6, CHD7, CHM, CHSY1, CLPX, COPS3, COPS8, CREB3L2, CREBL2, CREBRF, CREM, CSNK2A1, DAB2, DCAF6, DCLK1, DCP2, DCUN1D1, DDR2, DLC1, DNAJC27, DNAJC3…
GO:0051171	regulation of nitrogen compound metabolic process	GO_BiologicalProcess-EBI-UniProt-GOA_18.07.2019_00h00	2.82113e-05	0.0266879	3.03486e-07	2.1244e-06	[3, 4]	Group09	5.31216	194	[ACVR2A, ADAM9, AEBP2, AGO2, AIDA, APAF1, APBB2, APLF, APP, ARID4A, ARNTL2, ASH1L, ATF6, ATP8B1, BANP, BMPR1B, BRAF, BRCC3, BRWD1, CARM1, CAST, CCDC62, CCDC88A, CCNK, CD109, CDK5RAP2, CHD6, CHD7, CLPX, COPS8, CREB3L2, CREBL2, CREBRF, CREM, DAB2, DCAF6, DCP2, DCUN1D1, DDR2, DLC1, DNAJC27, DNAJC3, DNMT1, DSCC1, DYRK1A, EIF3E, EIF3M, EIF4E3, EIF5, ELF2, ERBIN, EYA3, FBXL20, FBXW11, FBXW8, FER, FLT1,…
GO:0060255	regulation of macromolecule metabolic process	GO_BiologicalProcess-EBI-UniProt-GOA_18.07.2019_00h00	1.9821e-05	0.0187903	3.03486e-07	2.1244e-06	[3, 4]	Group09	5.30303	203	[ACACB, ACVR2A, ADAM9, AEBP2, AGO2, AIDA, APAF1, APBB2, APLF, APP, ARID4A, ARNTL2, ASH1L, ATF6, ATP8B1, BANP, BMPR1B, BRAF, BRCC3, BRWD1, CARM1, CAST, CCDC62, CCDC88A, CCNK, CD109, CDK5RAP2, CHD6, CHD7, CLPX, COPS8, CREB3L2, CREBL2, CREBRF, CREM, DAB2, DCAF6, DCP2, DCUN1D1, DDR2, DICER1, DLC1, DNAJC27, DNAJC3, DNMT1, DSCC1, DYRK1A, EIF3E, EIF3M, EIF4E3, EIF5, ELF2, ERBIN, EYA3, FBXL20, FBXW11, FB…
GO:0080090	regulation of primary metabolic process	GO_BiologicalProcess-EBI-UniProt-GOA_18.07.2019_00h00	1.71181e-05	0.0162622	3.03486e-07	2.1244e-06	[3, 4]	Group09	5.32655	199	[ACACB, ACVR2A, ADAM9, AEBP2, AGO2, AIDA, AMBRA1, APAF1, APBB2, APLF, APP, ARID4A, ARNTL2, ASH1L, ATF6, ATP8B1, BANP, BMPR1B, BRAF, BRCC3, BRWD1, CARM1, CAST, CCDC62, CCDC88A, CCNK, CD109, CDK5RAP2, CHD6, CHD7, CLPX, COPS8, CREB3L2, CREBL2, CREBRF, CREM, DAB2, DCAF6, DCP2, DCUN1D1, DDR2, DLC1, DNAJC27, DNAJC3, DNMT1, DSCC1, DYRK1A, EIF3E, EIF3M, EIF4E3, EIF5, ELF2, ERBIN, EYA3, FBXL20, FBXW11, FB…
GO:0043412	macromolecule modification	GO_BiologicalProcess-EBI-UniProt-GOA_18.07.2019_00h00	4.45582e-06	0.00428204	3.03486e-07	2.1244e-06	[4]	Group09	5.71222	158	[ACVR2A, ADAM9, AGA, AGTPBP1, AIDA, AKT3, APP, ARID4A, ARIH1, ASH1L, ASH2L, ATE1, BMP2K, BMPR1B, BRAF, BRCC3, CARM1, CCDC88A, CCNK, CD109, CDC14A, CDK17, CDK19, CHD1, CHM, COPS3, COPS8, CSNK2A1, DAB2, DCLK1, DCUN1D1, DDR2, DLC1, DNAJC27, DNAJC3, DNMT1, DSCC1, DYRK1A, DZIP3, EYA3, FBXW11, FBXW8, FER, FKBP5, FKBP9, FLT1, FTO, G2E3, GALNT1, GNAQ, GSPT1, HACE1, HERC1, HERC4, HUWE1, INPP5F, ITGAV, KAT…
GO:0044267	cellular protein metabolic process	GO_BiologicalProcess-EBI-UniProt-GOA_18.07.2019_00h00	3.28376e-06	0.00316882	3.03486e-07	2.1244e-06	[4, 5]	Group09	5.52927	187	[ACVR2A, ADAM9, AGA, AGO2, AGTPBP1, AIDA, AKT3, APAF1, APP, ARID4A, ARIH1, ASH1L, ASH2L, ATE1, BMP2K, BMPR1B, BRAF, BRCC3, CARM1, CAST, CCDC88A, CCNK, CD109, CDC14A, CDK17, CDK19, CHM, CLPX, COPS3, COPS8, CSNK2A1, DAB2, DCLK1, DCUN1D1, DDR2, DLC1, DNAJC27, DNAJC3, DNMT1, DSCC1, DYRK1A, DZIP3, EIF3E, EIF3M, EIF4E3, EIF5, EYA3, FBXW11, FBXW8, FER, FKBP5, FKBP9, FLT1, FTO, G2E3, GALNT1, GFM2, GIGYF2…
GO:0006464	cellular protein modification process	GO_BiologicalProcess-EBI-UniProt-GOA_18.07.2019_00h00	1.69165e-06	0.00163921	3.03486e-07	2.1244e-06	[5, 6]	Group09	5.83997	154	[ACVR2A, ADAM9, AGA, AGTPBP1, AIDA, AKT3, APP, ARID4A, ARIH1, ASH1L, ASH2L, ATE1, BMP2K, BMPR1B, BRAF, BRCC3, CARM1, CCDC88A, CCNK, CD109, CDC14A, CDK17, CDK19, CHM, COPS3, COPS8, CSNK2A1, DAB2, DCLK1, DCUN1D1, DDR2, DLC1, DNAJC27, DNAJC3, DNMT1, DSCC1, DYRK1A, DZIP3, EYA3, FBXW11, FBXW8, FER, FKBP5, FKBP9, FLT1, G2E3, GALNT1, GNAQ, GSPT1, HACE1, HERC1, HERC4, HUWE1, INPP5F, ITGAV, KAT2B, KDM2B, …
