# Supplementary material for: Differential Expression and Functional Analysis of CircRNA in the Ovaries of Low and High Fecundity Hanper Sheep
Source: Animals (Basel). 2021 Jun 23;11(7):1863. doi: 10.3390/ani11071863 (PMC8300399; doi:10.3390/ani11071863)
Supplement: Supplementary file 1 [file animals-11-01863-s001.zip › Supplementary Table S7.xlsx]

## Sheet: Sheet1
	Supplementary Table S7 GO enrichment result of the target modules.xlsx
			Module color	Function	GO_term	P-Value	Gene
			Blue	Cellular Component	membrane	0.00065	CAST,DOCK4,TGFBRAP1,VEGFC
				Biological Process	coronary vasculature development	0.039	NDST1,SMAD6,MEGF8
				Molecular Function	chromatin binding	0.047	ATRX,GLI3,PHF8,SIN3A,SMAD6,SMARCC1,MEF2C,STAG1
				Biological Process	protein processing	0.054	GLI3,CASP7,PSEN1
				Cellular Component	mitochondrial membrane	0.056	OMA1,CYP11A1,VRK2
				Cellular Component	early endosome	0.066	INPP5F,MVB12B,MYO1B,TRAK1,TGFBRAP1
				Biological Process	endosome to lysosome transport	0.071	KIF13A,TRAK1,TGFBRAP1
			Black	Biological Process	negative regulation of cell growth	0.0085	APBB2,SERPINE2,TGFB2
			Brown	Cellular Component	nucleoplasm	0.0069	SMAD5,UGDH,RPS6KA6,RNF169
				Biological Process	determination of left/right symmetry	0.047	ALG5,ACVR2A,DISP1
				Biological Process	protein phosphorylation	0.047	SMAD5,PRKRA,PPP3CB
				Biological Process	positive regulation of osteoblast differentiation	0.063	SMAD5,SUCO,ACVR2A
				Cellular Component	transcription factor complex	0.076	PBX1,SMAD5,ATF7IP,HDAC9
			Green	Molecular Function	ATP binding	0.012	AKT3,ATP8B1,CHD7,HIPK1,MARK1,MAST2,MAPK1
				Biological Process	mitochondrial genome maintenance	0.031	AKT3,OPA1,
				Cellular Component	nucleoplasm	0.036	ADAM12,AKT3,OPA1,ATXN2,CDC6,HCFC2,MAPK1
				Biological Process	peptidyl-serine phosphorylation	0.051	RICTOR,MAPK1,PRKDC,
				Molecular Function	protein serine/threonine kinase activity	0.053	AKT3,MARK1,MAST2,RIPK1,
				Cellular Component	Golgi apparatus	0.069	ARF4,AKT3,ATP8B1,CDC6,FNDC3A,HOOK3,
