# Supplementary material for: Differential Expression and Functional Analysis of CircRNA in the Ovaries of Low and High Fecundity Hanper Sheep
Source: Animals (Basel). 2021 Jun 23;11(7):1863. doi: 10.3390/ani11071863 (PMC8300399; doi:10.3390/ani11071863)
Supplement: Supplementary file 1 [file animals-11-01863-s001.zip › Supplementary Table S8.xlsx]

## Sheet: Sheet1
Supplementary Table S8. MF vs. PF. miRNAbindingsite.binding_site
circRNA	miRNA
novel_circ_0005497	oar-miR-432
novel_circ_0005497	oar-miR-181a
novel_circ_0005497	oar-miR-370-3p
novel_circ_0005497	oar-miR-380-5p
novel_circ_0005497	oar-miR-758-5p
novel_circ_0005497	oar-miR-543-3p
novel_circ_0005497	oar-miR-1185-3p
novel_circ_0005497	oar-miR-377-3p
novel_circ_0005497	oar-miR-27a
novel_circ_0006554	oar-miR-431
novel_circ_0006554	oar-miR-433-3p
novel_circ_0006554	oar-miR-380-3p
novel_circ_0006554	oar-miR-154b-5p
novel_circ_0006554	oar-miR-377-5p
novel_circ_0006554	oar-miR-148a
novel_circ_0006554	oar-miR-152
novel_circ_0006554	oar-miR-16b
novel_circ_0014057	oar-miR-432
novel_circ_0014057	oar-miR-379-3p
novel_circ_0014057	oar-miR-411a-3p
novel_circ_0014057	oar-miR-494-3p
novel_circ_0014057	oar-miR-543-3p
novel_circ_0014057	oar-miR-200b
novel_circ_0014057	oar-miR-200c
novel_circ_0014057	oar-miR-362
novel_circ_0005901	oar-miR-1185-5p
novel_circ_0005901	oar-miR-323b
novel_circ_0005901	oar-miR-409-3p
novel_circ_0005901	oar-miR-200b
novel_circ_0005901	oar-miR-200c
novel_circ_0014075	oar-miR-200b
novel_circ_0014075	oar-miR-200c
novel_circ_0014075	oar-miR-362
novel_circ_0009741	oar-miR-125b
novel_circ_0009741	oar-miR-665-3p
novel_circ_0009741	oar-miR-411b-3p
novel_circ_0009741	oar-miR-154a-3p
novel_circ_0009741	oar-miR-199a-3p
novel_circ_0004874	oar-miR-148a
novel_circ_0004874	oar-miR-152
novel_circ_0005058	oar-miR-487a-5p
novel_circ_0008231	oar-miR-543-3p
novel_circ_0008231	oar-miR-154b-5p
novel_circ_0008937	oar-miR-181a
novel_circ_0008937	oar-miR-411b-3p
novel_circ_0008937	oar-miR-1197-3p
novel_circ_0008937	oar-miR-539-3p
novel_circ_0008937	oar-miR-668-3p
novel_circ_0008937	oar-miR-154b-3p
novel_circ_0011155	oar-miR-136
novel_circ_0011155	oar-miR-329b-5p
novel_circ_0011155	oar-miR-539-3p
novel_circ_0011155	oar-miR-154a-3p
novel_circ_0011155	oar-miR-154b-3p
novel_circ_0011155	oar-miR-194
novel_circ_0011155	oar-miR-362
novel_circ_0013119	oar-miR-379-3p
novel_circ_0013119	oar-miR-411a-3p
novel_circ_0013119	oar-miR-382-5p
novel_circ_0014060	oar-miR-432
novel_circ_0014060	oar-miR-379-3p
novel_circ_0014060	oar-miR-411a-3p
novel_circ_0014060	oar-miR-494-3p
novel_circ_0014060	oar-miR-543-3p
novel_circ_0014060	oar-miR-362
novel_circ_0014289	oar-miR-370-3p
novel_circ_0014289	oar-miR-485-5p
novel_circ_0014289	oar-miR-369-3p
novel_circ_0014289	oar-miR-200b
novel_circ_0014289	oar-miR-200c
novel_circ_0016082	oar-miR-370-3p
novel_circ_0016082	oar-miR-1197-3p
novel_circ_0016082	oar-miR-495-5p
novel_circ_0016082	oar-miR-382-5p
novel_circ_0016082	oar-miR-409-3p
novel_circ_0016082	oar-miR-200a
novel_circ_0016087	oar-miR-433-3p
novel_circ_0016087	oar-miR-668-5p
novel_circ_0016087	oar-miR-30a-3p
novel_circ_0016904	oar-miR-370-3p
novel_circ_0016904	oar-miR-30a-3p
novel_circ_0005497	oar-miR-432
novel_circ_0005497	oar-miR-181a
novel_circ_0005497	oar-miR-370-3p
novel_circ_0005497	oar-miR-380-5p
novel_circ_0005497	oar-miR-758-5p
novel_circ_0005497	oar-miR-543-3p
novel_circ_0005497	oar-miR-1185-3p
novel_circ_0005497	oar-miR-377-3p
novel_circ_0005497	oar-miR-27a
novel_circ_0006554	oar-miR-431
novel_circ_0006554	oar-miR-433-3p
novel_circ_0006554	oar-miR-380-3p
novel_circ_0006554	oar-miR-154b-5p
novel_circ_0006554	oar-miR-377-5p
novel_circ_0006554	oar-miR-148a
novel_circ_0006554	oar-miR-152
novel_circ_0006554	oar-miR-16b
novel_circ_0014057	oar-miR-432
novel_circ_0014057	oar-miR-379-3p
novel_circ_0014057	oar-miR-411a-3p
novel_circ_0014057	oar-miR-494-3p
novel_circ_0014057	oar-miR-543-3p
novel_circ_0014057	oar-miR-200b
novel_circ_0014057	oar-miR-200c
novel_circ_0014057	oar-miR-362
novel_circ_0005901	oar-miR-1185-5p
novel_circ_0005901	oar-miR-323b
novel_circ_0005901	oar-miR-409-3p
novel_circ_0005901	oar-miR-200b
novel_circ_0005901	oar-miR-200c
novel_circ_0014075	oar-miR-200b
novel_circ_0014075	oar-miR-200c
novel_circ_0014075	oar-miR-362
novel_circ_0009741	oar-miR-125b
novel_circ_0009741	oar-miR-665-3p
novel_circ_0009741	oar-miR-411b-3p
novel_circ_0009741	oar-miR-154a-3p
novel_circ_0009741	oar-miR-199a-3p
novel_circ_0004874	oar-miR-148a
novel_circ_0004874	oar-miR-152
novel_circ_0005058	oar-miR-487a-5p
novel_circ_0008231	oar-miR-543-3p
novel_circ_0008231	oar-miR-154b-5p
novel_circ_0008937	oar-miR-181a
novel_circ_0008937	oar-miR-411b-3p
novel_circ_0008937	oar-miR-1197-3p
novel_circ_0008937	oar-miR-539-3p
novel_circ_0008937	oar-miR-668-3p
novel_circ_0008937	oar-miR-154b-3p
novel_circ_0011155	oar-miR-136
novel_circ_0011155	oar-miR-329b-5p
novel_circ_0011155	oar-miR-539-3p
novel_circ_0011155	oar-miR-154a-3p
novel_circ_0011155	oar-miR-154b-3p
novel_circ_0011155	oar-miR-194
novel_circ_0011155	oar-miR-362
novel_circ_0013119	oar-miR-379-3p
novel_circ_0013119	oar-miR-411a-3p
novel_circ_0013119	oar-miR-382-5p
novel_circ_0014060	oar-miR-432
novel_circ_0014060	oar-miR-379-3p
novel_circ_0014060	oar-miR-411a-3p
novel_circ_0014060	oar-miR-494-3p
novel_circ_0014060	oar-miR-543-3p
novel_circ_0014060	oar-miR-362
novel_circ_0014289	oar-miR-370-3p
novel_circ_0014289	oar-miR-485-5p
novel_circ_0014289	oar-miR-369-3p
novel_circ_0014289	oar-miR-200b
novel_circ_0014289	oar-miR-200c
novel_circ_0016082	oar-miR-370-3p
novel_circ_0016082	oar-miR-1197-3p
novel_circ_0016082	oar-miR-495-5p
novel_circ_0016082	oar-miR-382-5p
novel_circ_0016082	oar-miR-409-3p
novel_circ_0016082	oar-miR-200a
novel_circ_0016087	oar-miR-433-3p
novel_circ_0016087	oar-miR-668-5p
novel_circ_0016087	oar-miR-30a-3p
novel_circ_0016904	oar-miR-370-3p
novel_circ_0016904	oar-miR-30a-3p
novel_circ_0005497	oar-miR-432
novel_circ_0005497	oar-miR-181a
novel_circ_0005497	oar-miR-370-3p
novel_circ_0005497	oar-miR-380-5p
novel_circ_0005497	oar-miR-758-5p
novel_circ_0005497	oar-miR-543-3p
novel_circ_0005497	oar-miR-1185-3p
novel_circ_0005497	oar-miR-377-3p
novel_circ_0005497	oar-miR-27a
novel_circ_0006554	oar-miR-431
novel_circ_0006554	oar-miR-433-3p
novel_circ_0006554	oar-miR-380-3p
novel_circ_0006554	oar-miR-154b-5p
novel_circ_0006554	oar-miR-377-5p
novel_circ_0006554	oar-miR-148a
novel_circ_0006554	oar-miR-152
novel_circ_0006554	oar-miR-16b
novel_circ_0014057	oar-miR-432
novel_circ_0014057	oar-miR-379-3p
novel_circ_0014057	oar-miR-411a-3p
novel_circ_0014057	oar-miR-494-3p
novel_circ_0014057	oar-miR-543-3p
novel_circ_0014057	oar-miR-200b
novel_circ_0014057	oar-miR-200c
novel_circ_0014057	oar-miR-362
novel_circ_0005901	oar-miR-1185-5p
novel_circ_0005901	oar-miR-323b
novel_circ_0005901	oar-miR-409-3p
novel_circ_0005901	oar-miR-200b
novel_circ_0005901	oar-miR-200c
novel_circ_0014075	oar-miR-200b
novel_circ_0014075	oar-miR-200c
novel_circ_0014075	oar-miR-362
novel_circ_0009741	oar-miR-125b
novel_circ_0009741	oar-miR-665-3p
novel_circ_0009741	oar-miR-411b-3p
novel_circ_0009741	oar-miR-154a-3p
novel_circ_0009741	oar-miR-199a-3p
novel_circ_0004874	oar-miR-148a
novel_circ_0004874	oar-miR-152
novel_circ_0005058	oar-miR-487a-5p
novel_circ_0008231	oar-miR-543-3p
novel_circ_0008231	oar-miR-154b-5p
novel_circ_0008937	oar-miR-181a
novel_circ_0008937	oar-miR-411b-3p
novel_circ_0008937	oar-miR-1197-3p
novel_circ_0008937	oar-miR-539-3p
novel_circ_0008937	oar-miR-668-3p
novel_circ_0008937	oar-miR-154b-3p
novel_circ_0011155	oar-miR-136
novel_circ_0011155	oar-miR-329b-5p
novel_circ_0011155	oar-miR-539-3p
novel_circ_0011155	oar-miR-154a-3p
novel_circ_0011155	oar-miR-154b-3p
novel_circ_0011155	oar-miR-194
novel_circ_0011155	oar-miR-362
novel_circ_0013119	oar-miR-379-3p
novel_circ_0013119	oar-miR-411a-3p
novel_circ_0013119	oar-miR-382-5p
novel_circ_0014060	oar-miR-432
novel_circ_0014060	oar-miR-379-3p
novel_circ_0014060	oar-miR-411a-3p
novel_circ_0014060	oar-miR-494-3p
novel_circ_0014060	oar-miR-543-3p
novel_circ_0014060	oar-miR-362
novel_circ_0014289	oar-miR-370-3p
novel_circ_0014289	oar-miR-485-5p
novel_circ_0014289	oar-miR-369-3p
novel_circ_0014289	oar-miR-200b
novel_circ_0014289	oar-miR-200c
novel_circ_0016082	oar-miR-370-3p
novel_circ_0016082	oar-miR-1197-3p
novel_circ_0016082	oar-miR-495-5p
novel_circ_0016082	oar-miR-382-5p
novel_circ_0016082	oar-miR-409-3p
novel_circ_0016082	oar-miR-200a
novel_circ_0016087	oar-miR-433-3p
novel_circ_0016087	oar-miR-668-5p
novel_circ_0016087	oar-miR-30a-3p
novel_circ_0016904	oar-miR-370-3p
novel_circ_0016904	oar-miR-30a-3p
