# Supplementary material for: Differential Expression and Functional Analysis of CircRNA in the Ovaries of Low and High Fecundity Hanper Sheep
Source: Animals (Basel). 2021 Jun 23;11(7):1863. doi: 10.3390/ani11071863 (PMC8300399; doi:10.3390/ani11071863)
Supplement: Supplementary file 1 [file animals-11-01863-s001.zip › Supplementary Table S9.xlsx]

## Sheet: Sheet1
Supplementary Table S9. ML vs. PL. miRNAbindingsite.binding_site
circRNA	miRNA
novel_circ_0000152	oar-miR-494-3p
novel_circ_0000217	oar-miR-1197-3p
novel_circ_0000420	oar-miR-380-3p
novel_circ_0000957	oar-miR-22-3p
novel_circ_0002308	oar-miR-136
novel_circ_0002314	oar-miR-432
novel_circ_0002738	oar-miR-376a-5p
novel_circ_0003833	oar-miR-370-5p
novel_circ_0003938	oar-miR-494-5p
novel_circ_0004229	oar-miR-1193-5p
novel_circ_0004418	oar-miR-3955-3p
novel_circ_0004437	oar-miR-136
novel_circ_0004443	oar-miR-181a
novel_circ_0005478	oar-miR-181a
novel_circ_0005615	oar-miR-200a
novel_circ_0005617	oar-miR-181a
novel_circ_0005903	oar-miR-323b
novel_circ_0007313	oar-miR-3955-5p
novel_circ_0007681	oar-miR-27a
novel_circ_0008808	oar-let-7b
novel_circ_0010148	oar-miR-432
novel_circ_0010623	oar-miR-1197-5p
novel_circ_0011472	oar-miR-433-3p
novel_circ_0011662	oar-miR-376e-3p
novel_circ_0011715	oar-miR-370-3p
novel_circ_0013661	oar-miR-370-5p
novel_circ_0014832	oar-miR-16b
novel_circ_0015183	oar-miR-655-5p
novel_circ_0016177	oar-miR-544-3p
novel_circ_0016202	oar-miR-136
novel_circ_0016616	oar-miR-493-3p
novel_circ_0017022	oar-miR-329b-5p
novel_circ_0017609	oar-miR-125b
